# Supplementary material for: Comparative chloroplast genomes of Argentina species: genome evolution and phylogenomic implications
Source: Front Plant Sci. 2024 Apr 30;15:1349358. doi: 10.3389/fpls.2024.1349358 (PMC11099909; doi:10.3389/fpls.2024.1349358)
Supplement: Supplementary file 1 [file DataSheet_1.zip]

Archive with 10 entries (10 files):
- Supplementary Material/._Supplementary_Material.docx
- Supplementary Material/._Table S1.xls
- Supplementary Material/._Table S2.xlsx
- Supplementary Material/.~lock.Table S2.xlsx#
- Supplementary Material/Captions for the Supplementary Material files.docx
- Supplementary Material/Figure S1.jpg
- Supplementary Material/Figure S2.pdf
- Supplementary Material/Table S1.docx
- Supplementary Material/Table S2.xls
- Supplementary Material/Table S3.xlsx
