# Supplementary material for: Comparative chloroplast genomes of Argentina species: genome evolution and phylogenomic implications
Source: Front Plant Sci. 2024 Apr 30;15:1349358. doi: 10.3389/fpls.2024.1349358 (PMC11099909; doi:10.3389/fpls.2024.1349358)
Supplement: Supplementary file 1 [file DataSheet_1.zip › Supplementary Material/Table S2.xls]

## Sheet: Table S2
Table S2. The nucleotide diversity (Pi) values of 263 homologous loci.
Order	Region	Length (bp)	Aligned length (bp)	Nucleotide diversity (Pi)	Located region
1	trnH-GUG	74	74	0	LSC
2	trnH-GUG-psbA	223-400	543	0.0836003	LSC
3	psbA	1062	1062	0.00485169	LSC
4	psbA-trnK-UUU	227-278	312	0.0194279	LSC
5	3'-trnK-UUU	35	35	0	LSC
6	3'-trnK-UUU-matK	226-290	298	0.0121217	LSC
7	matK	1503-1509	1509	0.0196476	LSC
8	matK-5'-trnK-UUU	739-782	843	0.0228112	LSC
9	5'-trnK-UUU	37	37	0	LSC
10	5'-trnK-UUU-rps16	662-860	1188	0.0385681	LSC
11	rps16 exon2	230-239	239	0.00955231	LSC
12	rps16 intron	875-944	1022	0.02788	LSC
13	rps16 exon1	40	40	0.00573549	LSC
14	rps16-trnQ-UUG	918-1125	1424	0.0440433	LSC
15	trnQ-UUG	72	72	0.00138701	LSC
16	trnQ-UUG-psbK	404-462	560	0.0232688	LSC
17	psbK	186	186	0.00821325	LSC
18	psbK-psbI	235-307	338	0.0353955	LSC
19	psbI	111	111	0.00620053	LSC
20	psbI-trnS-GCU	136-185	226	0.0385112	LSC
21	trnS-GCU	88	88	0	LSC
22	trnS-GCU-trnG-UCC	472-573	633	0.0435524	LSC
23	5'-trnG-UCC	23	23	0	LSC
24	trnG-UCC intron	681-720	742	0.0170336	LSC
25	3'-trnG-UCC	48	48	0	LSC
26	trnG-UCC-trnR-UCU	132- 192	202	0.0702061	LSC
27	trnR-UCU	72	72	0	LSC
28	trnR-UCU-atpA	543-766	1209	0.0422388	LSC
29	atpA	1524	1524	0.00861342	LSC
30	atpA-atpF	49-55	55	0.076868	LSC
31	atpF	555	555	0.0184752	LSC
32	atpF-atpH	402-542	643	0.0362403	LSC
33	atpH	246	246	0.00309404	LSC
34	atpH-atpI	916-1025	1214	0.0462566	LSC
35	atpI	744	744	0.00706325	LSC
36	atpI-rps2	204-232	232	0.0159071	LSC
37	rps2	711	711	0.00851095	LSC
38	rps2-rpoC2	207-242	269	0.0289344	LSC
39	rpoC2	4140- 4164	4168	0.0128666	LSC
40	rpoC2-rpoC1	170-171	171	0.0140351	LSC
41	rpoC1 exon2	1611	1611	0.00803183	LSC
42	rpoC1 intron	750 -790	811	0.0143829	LSC
43	rpoC1 exon1	432	432	0.0061416	LSC
44	rpoC1-rpoB	31	31	0.023682	LSC
45	rpoB	3207-3213	3213	0.00811736	LSC
46	rpoB-trnC-GCA	1006-1228	1401	0.0234732	LSC
47	trnC-GCA	71	71	0	LSC
48	trnC-GCA-petN	719-792	863	0.029237	LSC
49	petN	90	90	0.00533813	LSC
50	petN-psbM	642-1319	1560	0.0363948	LSC
51	psbM	105	105	0.00331598	LSC
52	psbM-trnD-GUC	816-1045	1149	0.016875	LSC
53	trnD-GUC	74	74	0	LSC
54	trnD-GUC-trnY-GUA	278-470	574	0.0603579	LSC
55	trnY-GUA	84	84	0.00118887	LSC
56	trnY-GUA-trnE-UUC	59-67	68	0.0268533	LSC
57	trnE-UUC	73	73	0	LSC
58	trnE-UUC-trnT-GGU	470- 531	582	0.0253058	LSC
59	trnT-GGU	72	72	0	LSC
60	trnT-GGU-psbD	1219-1401	1688	0.0220153	LSC
61	psbD	1062	1062	0.00402571	LSC
62	psbC	1422	1422	0.00531839	LSC
63	psbC-trnS-UGA	215-229	231	0.0343373	LSC
64	trnS-UGA	93	93	0.00156719	LSC
65	trnS-UGA-psbZ	363-415	465	0.0224647	LSC
66	psbZ	189	189	0.00872552	LSC
67	psbZ-trnG-GCC	295-401	547	0.0235865	LSC
68	trnG-GCC	71	71	0.00482789	LSC
69	trnG-GCC-trnfM-CAU	178-385	465	0.0707622	LSC
70	trnfM-CAU	74	74	0	LSC
71	trnfM-CAU-rps14	156-163	163	0.0122496	LSC
72	rps14	303	303	0.00712622	LSC
73	rps14-psaB	125-126	126	0.0146505	LSC
74	psaB	2205	2205	0.00718279	LSC
75	psaB-psaA	25	25	0	LSC
76	psaA	2253-2256	2256	0.00467273	LSC
77	psaA-ycf3	665-778	876	0.0152961	LSC
78	ycf3 exon3	153	153	0.00765614	LSC
79	ycf3 intron2	743-814	912	0.0130564	LSC
80	ycf3 exon2	230	230	0.00666549	LSC
81	ycf3 intron1	700-736	805	0.0131176	LSC
82	ycf3 exon1	124	124	0.00324322	LSC
83	ycf3-trnS-GGA	487-912	1005	0.024821	LSC
84	trnS-GGA	87	87	0	LSC
85	trnS-GGA-rps4	284-305	323	0.0251458	LSC
86	rps4	606	606	0.00932644	LSC
87	rps4- trnT-UGU	202-290	310	0.0663196	LSC
88	trnT-UGU	73	73	0.00136801	LSC
89	trnT-UGU-trnL-UAA	672-1083	1469	0.0324563	LSC
90	5'-trnL-UAA	35	35	0	LSC
91	trnL-UAA intron	431-601	675	0.0182867	LSC
92	3'-trnL-UAA	50	50	0.0107422	LSC
93	trnL-UAA-trnF-GAA	397-481	577	0.0235958	LSC
94	trnF-GAA	73	73	0	LSC
95	trnF-GAA-ndhJ	682-776	912	0.030049	LSC
96	ndhJ	477	477	0.0079161	LSC
97	ndhJ-ndhK	117-128	128	0.0119363	LSC
98	ndhK	681	681	0.00945858	LSC
99	ndhK-ndhC	40-47	47	0	LSC
100	ndhC	363	363	0.00724209	LSC
101	ndhC-trnV-UAC	591-741	995	0.0357958	LSC
102	3'-trnV-UAC	35	35	0.00763447	LSC
103	trnV-UAC intron	590-602	604	0.0163642	LSC
104	5'-trnV-UAC	39	39	0	LSC
105	trnV-UAC-trnM-CAU	167-168	168	0.0291563	LSC
106	trnM-CAU	73	73	0.00136801	LSC
107	trnM-CAU-atpE	148-295	345	0.0227253	LSC
108	atpE	402	402	0.00347117	LSC
109	atpE-atpB	22	22	0.002331	LSC
110	atpB	1479	1479	0.00687812	LSC
111	atpB-rbcL	781-821	908	0.0164707	LSC
112	rbcL	1428	1428	0.00790438	LSC
113	rbcL-accD	655-787	945	0.0208227	LSC
114	accD	1470-1479	1494	0.0104382	LSC
115	accD-psaI	406-531	735	0.0415907	LSC
116	psaI	114	114	0.00506665	LSC
117	psaI-ycf4	435-483	506	0.035301	LSC
118	ycf4	555	555	0.00987708	LSC
119	ycf4-cemA	444-483	542	0.0222468	LSC
120	cemA	690	690	0.0101821	LSC
121	cemA-petA	207-227	227	0.0304408	LSC
122	petA	963	963	0.00979003	LSC
123	petA-psbJ	945-1030	1187	0.030982	LSC
124	psbJ	123	123	0.00364263	LSC
125	psbJ-psbL	150-225	239	0.018173	LSC
126	psbL	117	117	0.00239916	LSC
127	psbL-psbF	22	22	0.00662495	LSC
128	psbF	120	120	0.00580297	LSC
129	psbF-psbE	9	9	0.0209927	LSC
130	psbE	252	252	0.00713322	LSC
131	psbE-petL	1164-1283	1620	0.0244776	LSC
132	petL	96	96	0.0206084	LSC
133	petL-petG	162-175	180	0.0278612	LSC
134	petG	114	114	0.0096361	LSC
135	petG-trnW-CCA	98-139	140	0.0269053	LSC
136	trnW-CCA	74	74	0	LSC
137	trnW-CCA-trnP-UGG	135-174	192	0.0135566	LSC
138	trnP-UGG	74	74	0.00196958	LSC
139	trnP-UGG-psaJ	406-470	520	0.0319306	LSC
140	psaJ	129	129	0.00516796	LSC
141	psaJ-rpl33	462-514	595	0.0323191	LSC
142	rpl33	207	207	0.01491	LSC
143	rpl33-rps18	196-240	278	0.0690221	LSC
144	rps18	306	306	0.0083265	LSC
145	rps18-rpl20	254-292	295	0.0324106	LSC
146	rpl20	354	354	0.0161562	LSC
147	rpl20-5'-rps12	776-791	804	0.0156182	LSC
148	5'-rps12	114	114	0.00736321	LSC
149	5'-rps12-clpP	172-203	277	0.0398068	LSC
150	clpP exon3	228	228	0.00844047	LSC
151	clpP intron2	638-669	738	0.0170353	LSC
152	clpP exon2	292	292	0.00708964	LSC
153	clpP intron1	648-678	736	0.0164895	LSC
154	clpP exon1	71	71	0.00144456	LSC
155	clpP-psbB	427-489	505	0.0165989	LSC
156	psbB	1527	1527	0.00742903	LSC
157	psbB-psbT	185-199	214	0.0222052	LSC
158	psbT	102	102	0.00285782	LSC
159	psbT-psbN	74	74	0.0265893	LSC
160	psbN	132	132	0.00642048	LSC
161	psbN-psbH	118-136	144	0.0141815	LSC
162	psbH	225	225	0.0071495	LSC
163	psbH-petB	119-135	148	0.0239027	LSC
164	petB exon1	6	6	0	LSC
165	petB intron	771-814	883	0.0195664	LSC
166	petB exon2	642	642	0.0069116	LSC
167	petB-petD	194-207	223	0.0112414	LSC
168	petD exon1	8	8	0	LSC
169	petD intron	675-782	840	0.0164763	LSC
170	petD exon2	475	475	0.00843242	LSC
171	petD-rpoA	156-246	270	0.0413317	LSC
172	rpoA	996-1002	1002	0.0111526	LSC
173	rpoA-rps11	59	59	0	LSC
174	rps11	417-423	423	0.00850494	LSC
175	rps11-rpl36	144-161	167	0.0214987	LSC
176	rpl36	114	114	0.00348036	LSC
177	rpl36-rps8	409-533	555	0.0377377	LSC
178	rps8	405	405	0.0083804	LSC
179	rps8-rpl14	178-193	207	0.0335941	LSC
180	rpl14	369	369	0.00998431	LSC
181	rpl14-rpl16	133-147	165	0.0508141	LSC
182	rpl16 exon2	399	399	0.00887509	LSC
183	rpl16 intron	937-1032	1146	0.0221467	LSC
184	rpl16 exon1	9	9	0	LSC
185	rpl16-rps3	102-126	137	0.0166587	LSC
186	rps3	657-663	663	0.0126942	LSC
187	rps3-rpl22	121-127	127	0.0304926	LSC
188	rpl22	420-432	438	0.012014	LSC
189	rpl22-rps19	87-130	158	0.0524765	LSC
190	rps19	279	279	0.0135195	LSC
191	rps19-rpl2	60-86	101	0.0392157	LSC/IR
192	rpl2 exon2	434	434	0.00162938	IR
193	rpl2 intron	663-684	686	0.00353399	IR
194	rpl2 exon1	391	391	0.00188106	IR
195	rpl2-rpl23	18	18	0	IR
196	rpl23	282	282	0.000535983	IR
197	rpl23-trnI-CAU	165	165	0.000605243	IR
198	trnI-CAU	74	74	0	IR
199	trnI-CAU-ycf2	88	88	0	IR
200	ycf2	6804-6840	6840	0.00327918	IR
201	ycf2-trnL-CAA	709-997	1021	0.00327742	IR
202	trnL-CAA	81	81	0	IR
203	trnL-CAA-ndhB	493-534	541	0.00271035	IR
204	ndhB exon2	756	756	0.00239559	IR
205	ndhB intron	676	676	0.000507071	IR
206	ndhB exon1	777	777	0.00178895	IR
207	ndhB-rps7	321-325	325	0.0025393	IR
208	rps7	468	468	0.000778574	IR
209	rps7-3'-rps12	52	52	0.0116786	IR
210	3'-rps12 exon3	26	26	0	IR
211	3'-rps12 intron	536-537	537	0.000926541	IR
212	3'-rps12 exon2	232	232	0	IR
213	3'-rps12-trnV-GAC	1227-1738	1800	0.00621558	IR
214	trnV-GAC	72	72	0	IR
215	trnV-GAC-rrn16	227-232	232	0.00374539	IR
216	rrn16	1491	1491	0.000325842	IR
217	rrn16-trnI-GAU	287-296	296	0.00254859	IR
218	5'-trnI-GAU	37	37	0	IR
219	trnI-GAU intron	954-961	963	0.00164942	IR
220	3'-trnI-GAU	35	35	0	IR
221	trnI-GAU-trnA-UGC	59-69	69	0.00779981	IR
222	5'-trnA-UGC	38	38	0	IR
223	trnA-UGC intron	674-815	819	0.0016501	IR
224	3'-trnA-UGC	35	35	0	IR
225	trnA-UGC-rrn23	157-163	163	0.00352424	IR
226	rrn23	2809	2809	0.000349753	IR
227	rrn23-rrn4.5	98	98	0.00600402	IR
228	rrn4.5	103	103	0	IR
229	rrn4.5-rrn5	242-254	254	0.00333892	IR
230	rrn5	121	121	0	IR
231	rrn5-trnR-ACG	240-272	278	0.00442506	IR
232	trnR-ACG	74	74	0	IR
233	trnR-ACG-trnN-GUU	433-481	503	0.0149675	IR
234	trnN-GUU	72	72	0	IR
235	trnN-GUU-ψycf1	327	327	0.00221207	IR
236	ψycf1	1071-1842	1862	0.00399455	IR/SSC
237	ndhF	2238-2280	2307	0.0171413	IR/SSC
238	ndhF-rpl32	882-1146	1437	0.0433758	SSC
239	rpl32	159-180	181	0.00434565	SSC
240	rpl32-trnL-UAG	668-862	1150	0.0466127	SSC
241	trnL-UAG	80	80	0	SSC
242	trnL-UAG-ccsA	81-115	142	0.0550744	SSC
243	ccsA	966-981	987	0.0183058	SSC
244	ccsA-ndhD	247-293	352	0.032107	SSC
245	ndhD	1500-1518	1519	0.0140273	SSC
246	ndhD-psaC	124- 126	127	0.0107092	SSC
247	psaC	246	246	0.00962224	SSC
248	psaC-ndhE	242- 248	248	0.0227022	SSC
249	ndhE	306	306	0.0117047	SSC
250	ndhE-ndhG	223-245	281	0.0344098	SSC
251	ndhG	531	531	0.0103006	SSC
252	ndhG-ndhI	383-409	445	0.0294154	SSC
253	ndhI	501-513	513	0.0125067	SSC
254	ndhI-ndhA	77-83	87	0.0458839	SSC
255	ndhA exon2	539	539	0.00961194	SSC
256	ndhA intron	1175-1274	1533	0.0247614	SSC
257	ndhA exon1	553-556	556	0.00884392	SSC
258	ndhA-ndhH	1	1	0	SSC
259	ndhH	1182	1182	0.0100906	SSC
260	ndhH-rps15	99-109	109	0.0161806	SSC
261	rps15	270	270	0.011401	SSC
262	rps15-ycf1	368-443	463	0.0323345	SSC
263	ycf1	5703-5802	5907	0.0226423	SSC/IR
