# Supplementary material for: Comparative chloroplast genomes of Argentina species: genome evolution and phylogenomic implications
Source: Front Plant Sci. 2024 Apr 30;15:1349358. doi: 10.3389/fpls.2024.1349358 (PMC11099909; doi:10.3389/fpls.2024.1349358)
Supplement: Supplementary file 1 [file DataSheet_1.zip › Supplementary Material/Table S3.xlsx]

## Sheet: Table S3
Table S3. The rates of Ka, Ks and Ka/Ks of 78 genes among 39 Argentina accessions.
Genes	Species	Ka	Ks	Ka/Ks
accD	Argentina anserina 1	0.0126489	0.0850244	0.148768
	Argentina anserina 2	0.0133151	0.100737	0.132177
	Argentina anserina 3	0.0133151	0.100737	0.132177
	Argentina cardotiana 1	0.0117367	0.074904	0.156689
	Argentina cardotiana 2	0.0117367	0.074904	0.156689
	Argentina cardotiana 3	0.0118387	0.0781551	0.151477
	Argentina fallens 1	0.0135156	0.0958994	0.140936
	Argentina fallens 2	0.0135156	0.0958994	0.140936
	Argentina festiva 1	0.0124478	0.0834549	0.149156
	Argentina festiva 2	0.0124478	0.0834549	0.149156
	Argentina gombalana	0.0118864	0.0865911	0.137271
	Argentina leuconota var. brachyphyllaria 1	0.0126191	0.105104	0.120063
	Argentina leuconota var. brachyphyllaria 2	0.013482	0.106029	0.127154
	Argentina leuconota var. brachyphyllaria 3	0.0126191	0.105104	0.120063
	Argentina leuconota var. leuconota 1	0.0126649	0.106079	0.119392
	Argentina leuconota var. leuconota 2	0.0127662	0.0982016	0.129999
	Argentina lineata	0.0112186	0.102452	0.109501
	Argentina micropetala 1	0.0124383	0.092195	0.134913
	Argentina micropetala 2	0.0124383	0.092195	0.134913
	Argentina micropetala 3	0.0124383	0.092195	0.134913
	Argentina microphylla 1	0.0119258	0.0956761	0.124648
	Argentina microphylla 2	0.0119253	0.0956208	0.124715
	Argentina microphylla 3	0.0110685	0.0960277	0.115264
	Argentina parvula	0.0111657	0.086262	0.12944
	Argentina peduncularis 1	0.0126214	0.0953829	0.132323
	Argentina peduncularis 2	0.0126214	0.0953829	0.132323
	Argentina phanerophlebia 1	0.0143297	0.0890289	0.160956
	Argentina phanerophlebia 2	0.0143297	0.0890289	0.160956
	Argentina polyphylla 1	0.012452	0.0797616	0.156115
	Argentina polyphylla 2	0.0131859	0.0812337	0.16232
	Argentina polyphylla 3	0.012452	0.0797616	0.156115
	Argentina smithiana	0.00876442	0.0767577	0.114183
	Argentina stenophylla 1	0.0112096	0.0886489	0.12645
	Argentina stenophylla 2	0.0112096	0.0886489	0.12645
	Argentina taliensis 1	0.0109982	0.0970393	0.113338
	Argentina taliensis 2	0.0109982	0.0970393	0.113338
	Argentina tatsienluensis 1	0.0129329	0.088198	0.146635
	Argentina tatsienluensis 2	0.0113999	0.087556	0.130201
	Argentina tatsienluensis 3	0.0113999	0.087556	0.130201
atpA	Argentina anserina 1	0.00794887	0.0711196	0.111768
	Argentina anserina 2	0.0079303	0.0741973	0.106881
	Argentina anserina 3	0.0079303	0.0741973	0.106881
	Argentina cardotiana 1	0.00711231	0.0710019	0.100171
	Argentina cardotiana 2	0.00711231	0.0710019	0.100171
	Argentina cardotiana 3	0.00711231	0.0710019	0.100171
	Argentina fallens 1	0.00696023	0.106556	0.0653196
	Argentina fallens 2	0.00696023	0.106556	0.0653196
	Argentina festiva 1	0.00804747	0.0906592	0.0887662
	Argentina festiva 2	0.00804747	0.0906592	0.0887662
	Argentina gombalana	0.00702632	0.104694	0.067113
	Argentina leuconota var. brachyphyllaria 1	0.00708446	0.109392	0.0647622
	Argentina leuconota var. brachyphyllaria 2	0.00708446	0.109392	0.0647622
	Argentina leuconota var. brachyphyllaria 3	0.00703517	0.111574	0.0630536
	Argentina leuconota var. leuconota 1	0.00720654	0.0965967	0.0746044
	Argentina leuconota var. leuconota 2	0.00710784	0.103093	0.0689461
	Argentina lineata	0.00811589	0.0952204	0.0852327
	Argentina micropetala 1	0.00770981	0.086229	0.0894109
	Argentina micropetala 2	0.00770981	0.086229	0.0894109
	Argentina micropetala 3	0.00770981	0.086229	0.0894109
	Argentina microphylla 1	0.00712695	0.0683359	0.104293
	Argentina microphylla 2	0.00712695	0.0683359	0.104293
	Argentina microphylla 3	0.00714758	0.0719364	0.0993596
	Argentina parvula	0.0068092	0.0866604	0.0785734
	Argentina peduncularis 1	0.00703419	0.105429	0.0667197
	Argentina peduncularis 2	0.00703419	0.105429	0.0667197
	Argentina phanerophlebia 1	0.00861376	0.0844686	0.101976
	Argentina phanerophlebia 2	0.00861376	0.0844686	0.101976
	Argentina polyphylla 1	0.00803839	0.0753276	0.106712
	Argentina polyphylla 2	0.00803839	0.0753276	0.106712
	Argentina polyphylla 3	0.00803839	0.0753276	0.106712
	Argentina smithiana	0.00758193	0.0589667	0.12858
	Argentina stenophylla 1	0.00870927	0.0832581	0.104606
	Argentina stenophylla 2	0.00870927	0.0832581	0.104606
	Argentina taliensis 1	0.00712814	0.0782754	0.091065
	Argentina taliensis 2	0.00712814	0.0782754	0.091065
	Argentina tatsienluensis 1	0.00708718	0.0650876	0.108887
	Argentina tatsienluensis 2	0.00708718	0.0650876	0.108887
	Argentina tatsienluensis 3	0.00708718	0.0650876	0.108887
atpB	Argentina anserina 1	0.00163651	0.0606933	0.0269637
	Argentina anserina 2	0.00255161	0.0672551	0.0379392
	Argentina anserina 3	0.00255161	0.0672551	0.0379392
	Argentina cardotiana 1	0.000849537	0.0696743	0.012193
	Argentina cardotiana 2	0.000858536	0.0716975	0.0119744
	Argentina cardotiana 3	0.000849537	0.0696743	0.012193
	Argentina fallens 1	0.000839536	0.0651113	0.0128939
	Argentina fallens 2	0.000839536	0.0651113	0.0128939
	Argentina festiva 1	0.000730686	0.0710327	0.0102866
	Argentina festiva 2	0.000730686	0.0710327	0.0102866
	Argentina gombalana	0.000850344	0.0652422	0.0130337
	Argentina leuconota var. brachyphyllaria 1	0.000837814	0.067007	0.0125034
	Argentina leuconota var. brachyphyllaria 2	0.000829866	0.0644905	0.012868
	Argentina leuconota var. brachyphyllaria 3	0.000829866	0.0644905	0.012868
	Argentina leuconota var. leuconota 1	0.000840225	0.0714957	0.0117521
	Argentina leuconota var. leuconota 2	0.00163786	0.0680697	0.0240616
	Argentina lineata	0.000720609	0.0757982	0.00950694
	Argentina micropetala 1	0.00308983	0.0718125	0.0430263
	Argentina micropetala 2	0.00308983	0.0718125	0.0430263
	Argentina micropetala 3	0.00308983	0.0718125	0.0430263
	Argentina microphylla 1	0.00164828	0.0763857	0.0215784
	Argentina microphylla 2	0.00162479	0.0742542	0.0218814
	Argentina microphylla 3	0.00162479	0.0742542	0.0218814
	Argentina parvula	0.000737266	0.0703183	0.0104847
	Argentina peduncularis 1	0.000823223	0.068955	0.0119385
	Argentina peduncularis 2	0.000823223	0.068955	0.0119385
	Argentina phanerophlebia 1	0.0032794	0.062845	0.0521823
	Argentina phanerophlebia 2	0.0032794	0.062845	0.0521823
	Argentina polyphylla 1	0.000768587	0.0685563	0.011211
	Argentina polyphylla 2	0.000768587	0.0685563	0.011211
	Argentina polyphylla 3	0.000768587	0.0685563	0.011211
	Argentina smithiana	5.36949e-05	0.0536949	0.001
	Argentina stenophylla 1	0.000783835	0.0726584	0.010788
	Argentina stenophylla 2	0.000803571	0.0754624	0.0106486
	Argentina taliensis 1	0.00075444	0.0764648	0.0098665
	Argentina taliensis 2	0.00075444	0.0764648	0.0098665
	Argentina tatsienluensis 1	0.000779903	0.0845646	0.00922257
	Argentina tatsienluensis 2	0.000779903	0.0845646	0.00922257
	Argentina tatsienluensis 3	0.000754692	0.0860459	0.0087708
atpE	Argentina anserina 1	0.00313378	0.0595756	0.0526017
	Argentina anserina 2	0.00313378	0.0595756	0.0526017
	Argentina anserina 3	0.00623575	0.0623359	0.100035
	Argentina cardotiana 1	0.00315486	0.073918	0.0426805
	Argentina cardotiana 2	0.00310016	0.0667105	0.0464719
	Argentina cardotiana 3	0.00310016	0.0667105	0.0464719
	Argentina fallens 1	0.0130359	0.0474129	0.274944
	Argentina fallens 2	0.00964462	0.0479101	0.201307
	Argentina festiva 1	0.00312214	0.0505161	0.0618048
	Argentina festiva 2	0.00312214	0.0505161	0.0618048
	Argentina gombalana	0.00312214	0.0505161	0.0618048
	Argentina leuconota var. brachyphyllaria 1	0.0063413	0.0486145	0.130441
	Argentina leuconota var. brachyphyllaria 2	0.0063413	0.0486145	0.130441
	Argentina leuconota var. brachyphyllaria 3	0.0063413	0.0486145	0.130441
	Argentina leuconota var. leuconota 1	0.0063413	0.0486145	0.130441
	Argentina leuconota var. leuconota 2	0.0063413	0.0486145	0.130441
	Argentina lineata	0.00633972	0.0484655	0.130809
	Argentina micropetala 1	0.00629807	0.0634674	0.0992331
	Argentina micropetala 2	0.00629807	0.0634674	0.0992331
	Argentina micropetala 3	0.00629807	0.0634674	0.0992331
	Argentina microphylla 1	0.00312214	0.0505161	0.0618048
	Argentina microphylla 2	0.00312214	0.0505161	0.0618048
	Argentina microphylla 3	0.00312214	0.0505161	0.0618048
	Argentina parvula	0.00312214	0.0505161	0.0618048
	Argentina peduncularis 1	0.0063413	0.0486145	0.130441
	Argentina peduncularis 2	0.0063413	0.0486145	0.130441
	Argentina phanerophlebia 1	0.00310016	0.0667105	0.0464719
	Argentina phanerophlebia 2	0.00310016	0.0667105	0.0464719
	Argentina polyphylla 1	0.00312214	0.0505161	0.0618048
	Argentina polyphylla 2	0.00312214	0.0505161	0.0618048
	Argentina polyphylla 3	0.00312214	0.0505161	0.0618048
	Argentina smithiana	0.00312214	0.0505161	0.0618048
	Argentina stenophylla 1	0.00312214	0.0505161	0.0618048
	Argentina stenophylla 2	0.00312214	0.0505161	0.0618048
	Argentina taliensis 1	0.00312671	0.0621079	0.0503432
	Argentina taliensis 2	0.00312671	0.0621079	0.0503432
	Argentina tatsienluensis 1	0.00312214	0.0505161	0.0618048
	Argentina tatsienluensis 2	0.00312214	0.0505161	0.0618048
	Argentina tatsienluensis 3	0.00312214	0.0505161	0.0618048
atpF	Argentina anserina 1	0.00834618	0.0666557	0.125213
	Argentina anserina 2	0.0101244	0.0621326	0.162948
	Argentina anserina 3	0.0101244	0.0621326	0.162948
	Argentina cardotiana 1	0.014527	0.0683729	0.212467
	Argentina cardotiana 2	0.014527	0.0683729	0.212467
	Argentina cardotiana 3	0.0145756	0.0774653	0.188156
	Argentina fallens 1	0.0292175	0.0776452	0.376295
	Argentina fallens 2	0.0292175	0.0776452	0.376295
	Argentina festiva 1	0.0244542	0.103282	0.236771
	Argentina festiva 2	0.0244542	0.103282	0.236771
	Argentina gombalana	0.0223944	0.065298	0.342957
	Argentina leuconota var. brachyphyllaria 1	0.0223759	0.0851311	0.262841
	Argentina leuconota var. brachyphyllaria 2	0.0223759	0.0851311	0.262841
	Argentina leuconota var. brachyphyllaria 3	0.0223759	0.0851311	0.262841
	Argentina leuconota var. leuconota 1	0.0236669	0.0788354	0.300206
	Argentina leuconota var. leuconota 2	0.0214791	0.0880868	0.24384
	Argentina lineata	0.0247706	0.108099	0.229147
	Argentina micropetala 1	0.0165643	0.0794129	0.208584
	Argentina micropetala 2	0.0165643	0.0794129	0.208584
	Argentina micropetala 3	0.0165643	0.0794129	0.208584
	Argentina microphylla 1	0.0120869	0.0751952	0.16074
	Argentina microphylla 2	0.0120638	0.0661342	0.182414
	Argentina microphylla 3	0.0120638	0.0661342	0.182414
	Argentina parvula	0.0142994	0.0872722	0.163848
	Argentina peduncularis 1	0.0221785	0.0766828	0.289225
	Argentina peduncularis 2	0.0221785	0.0766828	0.289225
	Argentina phanerophlebia 1	0.0118174	0.078679	0.150197
	Argentina phanerophlebia 2	0.0118174	0.078679	0.150197
	Argentina polyphylla 1	0.0142994	0.0872722	0.163848
	Argentina polyphylla 2	0.0142994	0.0872722	0.163848
	Argentina polyphylla 3	0.0142994	0.0872722	0.163848
	Argentina smithiana	0.00793011	0.0596961	0.132841
	Argentina stenophylla 1	0.0150418	0.0726523	0.207038
	Argentina stenophylla 2	0.0150418	0.0726523	0.207038
	Argentina taliensis 1	0.0147409	0.0566552	0.260186
	Argentina taliensis 2	0.0147409	0.0566552	0.260186
	Argentina tatsienluensis 1	0.017627	0.0636342	0.277005
	Argentina tatsienluensis 2	0.017627	0.0636342	0.277005
	Argentina tatsienluensis 3	0.017627	0.0636342	0.277005
atpH	Argentina anserina 1	6.38652e-05	0.0638652	0.001
	Argentina anserina 2	6.38652e-05	0.0638652	0.001
	Argentina anserina 3	6.38652e-05	0.0638652	0.001
	Argentina cardotiana 1	6.38652e-05	0.0638652	0.001
	Argentina cardotiana 2	6.38652e-05	0.0638652	0.001
	Argentina cardotiana 3	6.38652e-05	0.0638652	0.001
	Argentina fallens 1	6.38652e-05	0.0638652	0.001
	Argentina fallens 2	6.38652e-05	0.0638652	0.001
	Argentina festiva 1	6.34803e-05	0.0634803	0.001
	Argentina festiva 2	6.34803e-05	0.0634803	0.001
	Argentina gombalana	0.000101786	0.101786	0.001
	Argentina leuconota var. brachyphyllaria 1	6.38652e-05	0.0638652	0.001
	Argentina leuconota var. brachyphyllaria 2	6.38652e-05	0.0638652	0.001
	Argentina leuconota var. brachyphyllaria 3	6.38652e-05	0.0638652	0.001
	Argentina leuconota var. leuconota 1	6.38652e-05	0.0638652	0.001
	Argentina leuconota var. leuconota 2	6.38652e-05	0.0638652	0.001
	Argentina lineata	8.30432e-05	0.0830432	0.001
	Argentina micropetala 1	6.38652e-05	0.0638652	0.001
	Argentina micropetala 2	6.38652e-05	0.0638652	0.001
	Argentina micropetala 3	6.38652e-05	0.0638652	0.001
	Argentina microphylla 1	6.38652e-05	0.0638652	0.001
	Argentina microphylla 2	6.38652e-05	0.0638652	0.001
	Argentina microphylla 3	6.38652e-05	0.0638652	0.001
	Argentina parvula	6.38652e-05	0.0638652	0.001
	Argentina peduncularis 1	6.38652e-05	0.0638652	0.001
	Argentina peduncularis 2	6.38652e-05	0.0638652	0.001
	Argentina phanerophlebia 1	8.52343e-05	0.0852343	0.001
	Argentina phanerophlebia 2	8.52343e-05	0.0852343	0.001
	Argentina polyphylla 1	6.38652e-05	0.0638652	0.001
	Argentina polyphylla 2	6.38652e-05	0.0638652	0.001
	Argentina polyphylla 3	6.38652e-05	0.0638652	0.001
	Argentina smithiana	6.38652e-05	0.0638652	0.001
	Argentina stenophylla 1	6.38652e-05	0.0638652	0.001
	Argentina stenophylla 2	6.38652e-05	0.0638652	0.001
	Argentina taliensis 1	8.34046e-05	0.0834046	0.001
	Argentina taliensis 2	8.34046e-05	0.0834046	0.001
	Argentina tatsienluensis 1	8.34046e-05	0.0834046	0.001
	Argentina tatsienluensis 2	8.34046e-05	0.0834046	0.001
	Argentina tatsienluensis 3	8.34046e-05	0.0834046	0.001
atpI	Argentina anserina 1	0.00273794	0.0865511	0.0316338
	Argentina anserina 2	0.00278021	0.0839495	0.0331177
	Argentina anserina 3	0.00278021	0.0839495	0.0331177
	Argentina cardotiana 1	0.00279096	0.067024	0.0416412
	Argentina cardotiana 2	0.00279096	0.067024	0.0416412
	Argentina cardotiana 3	0.00279096	0.067024	0.0416412
	Argentina fallens 1	0.00279823	0.0799193	0.0350133
	Argentina fallens 2	0.00279823	0.0799193	0.0350133
	Argentina festiva 1	0.00714524	0.09006	0.0793387
	Argentina festiva 2	0.00714524	0.09006	0.0793387
	Argentina gombalana	0.00286647	0.0745198	0.0384659
	Argentina leuconota var. brachyphyllaria 1	0.00278838	0.0802785	0.0347339
	Argentina leuconota var. brachyphyllaria 2	0.00278838	0.0802785	0.0347339
	Argentina leuconota var. brachyphyllaria 3	0.00278838	0.0802785	0.0347339
	Argentina leuconota var. leuconota 1	0.00284592	0.0753986	0.037745
	Argentina leuconota var. leuconota 2	0.00279702	0.0799766	0.034973
	Argentina lineata	0.00535456	0.0873906	0.0612716
	Argentina micropetala 1	0.00123898	0.0780899	0.015866
	Argentina micropetala 2	0.00123898	0.0780899	0.015866
	Argentina micropetala 3	0.00123898	0.0780899	0.015866
	Argentina microphylla 1	0.00294951	0.0716185	0.0411837
	Argentina microphylla 2	0.00294951	0.0716185	0.0411837
	Argentina microphylla 3	0.00294951	0.0716185	0.0411837
	Argentina parvula	0.00337987	0.0798363	0.042335
	Argentina peduncularis 1	0.00284592	0.0753986	0.037745
	Argentina peduncularis 2	0.00284592	0.0753986	0.037745
	Argentina phanerophlebia 1	0.00148283	0.0919398	0.0161282
	Argentina phanerophlebia 2	0.00148283	0.0919398	0.0161282
	Argentina polyphylla 1	0.00337987	0.0798363	0.042335
	Argentina polyphylla 2	0.00337987	0.0798363	0.042335
	Argentina polyphylla 3	0.00337987	0.0798363	0.042335
	Argentina smithiana	0.00130305	0.0634392	0.0205402
	Argentina stenophylla 1	0.00288963	0.0642058	0.0450058
	Argentina stenophylla 2	0.00283195	0.0691258	0.0409681
	Argentina taliensis 1	0.00294814	0.0715801	0.0411865
	Argentina taliensis 2	0.00294814	0.0715801	0.0411865
	Argentina tatsienluensis 1	0.00294814	0.0715801	0.0411865
	Argentina tatsienluensis 2	0.00294814	0.0715801	0.0411865
	Argentina tatsienluensis 3	0.00294814	0.0715801	0.0411865
ccsA	Argentina anserina 1	0.0180524	0.0962233	0.18761
	Argentina anserina 2	0.0189617	0.106955	0.177288
	Argentina anserina 3	0.0187925	0.123908	0.151665
	Argentina cardotiana 1	0.0149027	0.0952893	0.156394
	Argentina cardotiana 2	0.014689	0.104779	0.140191
	Argentina cardotiana 3	0.0148527	0.102309	0.145174
	Argentina fallens 1	0.0211455	0.110207	0.191871
	Argentina fallens 2	0.0211455	0.110207	0.191871
	Argentina festiva 1	0.0205126	0.12056	0.170144
	Argentina festiva 2	0.0205126	0.12056	0.170144
	Argentina gombalana	0.0160432	0.122839	0.130604
	Argentina leuconota var. brachyphyllaria 1	0.0198501	0.110316	0.179938
	Argentina leuconota var. brachyphyllaria 2	0.0198501	0.110316	0.179938
	Argentina leuconota var. brachyphyllaria 3	0.0198501	0.110316	0.179938
	Argentina leuconota var. leuconota 1	0.0226171	0.109905	0.205788
	Argentina leuconota var. leuconota 2	0.021484	0.109217	0.196709
	Argentina lineata	0.0205289	0.116013	0.176953
	Argentina micropetala 1	0.0164895	0.115415	0.142872
	Argentina micropetala 2	0.0164895	0.115415	0.142872
	Argentina micropetala 3	0.0164895	0.115415	0.142872
	Argentina microphylla 1	0.0170671	0.115623	0.14761
	Argentina microphylla 2	0.0170671	0.115623	0.14761
	Argentina microphylla 3	0.0170671	0.115623	0.14761
	Argentina parvula	0.0199675	0.133566	0.149496
	Argentina peduncularis 1	0.0211518	0.114198	0.185221
	Argentina peduncularis 2	0.0211518	0.114198	0.185221
	Argentina phanerophlebia 1	0.0177985	0.108267	0.164395
	Argentina phanerophlebia 2	0.0177985	0.108267	0.164395
	Argentina polyphylla 1	0.0204626	0.10752	0.190315
	Argentina polyphylla 2	0.0218979	0.108459	0.201901
	Argentina polyphylla 3	0.0219973	0.105346	0.20881
	Argentina smithiana	0.0148324	0.0958155	0.154801
	Argentina stenophylla 1	0.016623	0.132365	0.125585
	Argentina stenophylla 2	0.019372	0.119158	0.162574
	Argentina taliensis 1	0.0194596	0.108079	0.18005
	Argentina taliensis 2	0.0194596	0.108079	0.18005
	Argentina tatsienluensis 1	0.0168538	0.124431	0.135447
	Argentina tatsienluensis 2	0.0155521	0.1262	0.123233
	Argentina tatsienluensis 3	0.0155521	0.1262	0.123233
cemA	Argentina anserina 1	0.0183631	0.0606968	0.302539
	Argentina anserina 2	0.0139831	0.063066	0.221722
	Argentina anserina 3	0.0139831	0.063066	0.221722
	Argentina cardotiana 1	0.0165042	0.0360725	0.457528
	Argentina cardotiana 2	0.0165042	0.0360725	0.457528
	Argentina cardotiana 3	0.0188306	0.034541	0.545166
	Argentina fallens 1	0.0166884	0.0594458	0.280733
	Argentina fallens 2	0.0166884	0.0594458	0.280733
	Argentina festiva 1	0.0170636	0.0565118	0.301948
	Argentina festiva 2	0.0170636	0.0565118	0.301948
	Argentina gombalana	0.0183797	0.0445837	0.412251
	Argentina leuconota var. brachyphyllaria 1	0.0166884	0.0594458	0.280733
	Argentina leuconota var. brachyphyllaria 2	0.0180742	0.0612406	0.295135
	Argentina leuconota var. brachyphyllaria 3	0.0166884	0.0594458	0.280733
	Argentina leuconota var. leuconota 1	0.0166884	0.0594458	0.280733
	Argentina leuconota var. leuconota 2	0.0189362	0.0581637	0.325567
	Argentina lineata	0.0170636	0.0565118	0.301948
	Argentina micropetala 1	0.0180098	0.0385018	0.467766
	Argentina micropetala 2	0.0180098	0.0385018	0.467766
	Argentina micropetala 3	0.0180098	0.0385018	0.467766
	Argentina microphylla 1	0.0156597	0.0388208	0.403384
	Argentina microphylla 2	0.0156597	0.0388208	0.403384
	Argentina microphylla 3	0.0156597	0.0388208	0.403384
	Argentina parvula	0.0168516	0.0503861	0.334448
	Argentina peduncularis 1	0.0166884	0.0594458	0.280733
	Argentina peduncularis 2	0.0166884	0.0594458	0.280733
	Argentina phanerophlebia 1	0.0180471	0.0381711	0.472795
	Argentina phanerophlebia 2	0.0180471	0.0381711	0.472795
	Argentina polyphylla 1	0.0157916	0.0398327	0.396447
	Argentina polyphylla 2	0.0157916	0.0398327	0.396447
	Argentina polyphylla 3	0.0157916	0.0398327	0.396447
	Argentina smithiana	0.0100978	0.0448335	0.225229
	Argentina stenophylla 1	0.0149544	0.0647015	0.231129
	Argentina stenophylla 2	0.0148147	0.0581475	0.254777
	Argentina taliensis 1	0.0173445	0.0404267	0.429037
	Argentina taliensis 2	0.0173445	0.0404267	0.429037
	Argentina tatsienluensis 1	0.0199121	0.0450677	0.441825
	Argentina tatsienluensis 2	0.0199121	0.0450677	0.441825
	Argentina tatsienluensis 3	0.0199121	0.0450677	0.441825
clpP	Argentina anserina 1	0.00275331	0.0502899	0.0547487
	Argentina anserina 2	0.00242833	0.0569757	0.0426204
	Argentina anserina 3	0.00242833	0.0569757	0.0426204
	Argentina cardotiana 1	0.0027325	0.0552329	0.0494724
	Argentina cardotiana 2	0.0027325	0.0552329	0.0494724
	Argentina cardotiana 3	0.0027325	0.0552329	0.0494724
	Argentina fallens 1	7.865e-05	0.07865	0.001
	Argentina fallens 2	7.865e-05	0.07865	0.001
	Argentina festiva 1	6.44752e-05	0.0644752	0.001
	Argentina festiva 2	6.44752e-05	0.0644752	0.001
	Argentina gombalana	6.51601e-05	0.0651601	0.001
	Argentina leuconota var. brachyphyllaria 1	8.72516e-05	0.0872516	0.001
	Argentina leuconota var. brachyphyllaria 2	8.72516e-05	0.0872516	0.001
	Argentina leuconota var. brachyphyllaria 3	8.72516e-05	0.0872516	0.001
	Argentina leuconota var. leuconota 1	8.72516e-05	0.0872516	0.001
	Argentina leuconota var. leuconota 2	8.72516e-05	0.0872516	0.001
	Argentina lineata	7.70037e-05	0.0770037	0.001
	Argentina micropetala 1	0.0025673	0.0620664	0.0413637
	Argentina micropetala 2	0.0025673	0.0620664	0.0413637
	Argentina micropetala 3	0.0025673	0.0620664	0.0413637
	Argentina microphylla 1	5.55284e-05	0.0555284	0.001
	Argentina microphylla 2	5.55284e-05	0.0555284	0.001
	Argentina microphylla 3	5.55284e-05	0.0555284	0.001
	Argentina parvula	8.66826e-05	0.0866826	0.001
	Argentina peduncularis 1	7.865e-05	0.07865	0.001
	Argentina peduncularis 2	7.865e-05	0.07865	0.001
	Argentina phanerophlebia 1	0.00251419	0.0914825	0.0274827
	Argentina phanerophlebia 2	0.00251419	0.0914825	0.0274827
	Argentina polyphylla 1	6.44752e-05	0.0644752	0.001
	Argentina polyphylla 2	6.44752e-05	0.0644752	0.001
	Argentina polyphylla 3	6.44752e-05	0.0644752	0.001
	Argentina smithiana	0.00276389	0.0416716	0.0663257
	Argentina stenophylla 1	5.55284e-05	0.0555284	0.001
	Argentina stenophylla 2	5.55284e-05	0.0555284	0.001
	Argentina taliensis 1	5.55284e-05	0.0555284	0.001
	Argentina taliensis 2	5.55284e-05	0.0555284	0.001
	Argentina tatsienluensis 1	5.55284e-05	0.0555284	0.001
	Argentina tatsienluensis 2	5.55284e-05	0.0555284	0.001
	Argentina tatsienluensis 3	0.00272386	0.0555575	0.0490277
matK	Argentina anserina 1	0.0358029	0.103715	0.345204
	Argentina anserina 2	0.0357178	0.108006	0.330701
	Argentina anserina 3	0.0357178	0.108006	0.330701
	Argentina cardotiana 1	0.0354441	0.104118	0.340421
	Argentina cardotiana 2	0.0366465	0.103153	0.355264
	Argentina cardotiana 3	0.0363132	0.108085	0.335969
	Argentina fallens 1	0.0407434	0.0859826	0.473856
	Argentina fallens 2	0.0407434	0.0859826	0.473856
	Argentina festiva 1	0.040602	0.108322	0.374826
	Argentina festiva 2	0.040602	0.108322	0.374826
	Argentina gombalana	0.037759	0.10571	0.357196
	Argentina leuconota var. brachyphyllaria 1	0.0400928	0.0958381	0.418339
	Argentina leuconota var. brachyphyllaria 2	0.0400101	0.0993942	0.402539
	Argentina leuconota var. brachyphyllaria 3	0.0400928	0.0958381	0.418339
	Argentina leuconota var. leuconota 1	0.0408397	0.0971235	0.420493
	Argentina leuconota var. leuconota 2	0.0443001	0.10347	0.428143
	Argentina lineata	0.041493	0.112892	0.367547
	Argentina micropetala 1	0.0352241	0.0809531	0.435118
	Argentina micropetala 2	0.0352241	0.0809531	0.435118
	Argentina micropetala 3	0.0352241	0.0809531	0.435118
	Argentina microphylla 1	0.0338397	0.093559	0.361694
	Argentina microphylla 2	0.0350524	0.0921913	0.380213
	Argentina microphylla 3	0.0338397	0.093559	0.361694
	Argentina parvula	0.0349621	0.103869	0.336598
	Argentina peduncularis 1	0.0426047	0.0860534	0.495096
	Argentina peduncularis 2	0.0426047	0.0860534	0.495096
	Argentina phanerophlebia 1	0.0349927	0.0866723	0.403736
	Argentina phanerophlebia 2	0.0349927	0.0866723	0.403736
	Argentina polyphylla 1	0.0381492	0.108739	0.350834
	Argentina polyphylla 2	0.0393423	0.104352	0.377017
	Argentina polyphylla 3	0.0381479	0.108757	0.350763
	Argentina smithiana	0.0291292	0.0815889	0.357024
	Argentina stenophylla 1	0.036982	0.0940518	0.393209
	Argentina stenophylla 2	0.036982	0.0940518	0.393209
	Argentina taliensis 1	0.0329869	0.105728	0.311999
	Argentina taliensis 2	0.0329869	0.105728	0.311999
	Argentina tatsienluensis 1	0.032545	0.117877	0.276092
	Argentina tatsienluensis 2	0.0326369	0.12181	0.267932
	Argentina tatsienluensis 3	0.0323426	0.118923	0.271962
ndhA	Argentina anserina 1	0.0151385	0.0818416	0.184973
	Argentina anserina 2	0.0113895	0.0759016	0.150057
	Argentina anserina 3	0.0113895	0.0759016	0.150057
	Argentina cardotiana 1	0.0168895	0.0744897	0.226736
	Argentina cardotiana 2	0.0168895	0.0744897	0.226736
	Argentina cardotiana 3	0.0168895	0.0744897	0.226736
	Argentina fallens 1	0.0111781	0.0835216	0.133835
	Argentina fallens 2	0.0111781	0.0835216	0.133835
	Argentina festiva 1	0.010243	0.0963623	0.106297
	Argentina festiva 2	0.010243	0.0963623	0.106297
	Argentina gombalana	0.0112401	0.0891401	0.126094
	Argentina leuconota var. brachyphyllaria 1	0.0124817	0.087195	0.143147
	Argentina leuconota var. brachyphyllaria 2	0.0111776	0.0875516	0.127669
	Argentina leuconota var. brachyphyllaria 3	0.0111776	0.0875516	0.127669
	Argentina leuconota var. leuconota 1	0.0122826	0.0851582	0.144233
	Argentina leuconota var. leuconota 2	0.0110947	0.0791142	0.140237
	Argentina lineata	0.0111102	0.102979	0.107888
	Argentina micropetala 1	0.0125614	0.0873933	0.143735
	Argentina micropetala 2	0.0125614	0.0873933	0.143735
	Argentina micropetala 3	0.0125614	0.0873933	0.143735
	Argentina microphylla 1	0.0110844	0.079074	0.140177
	Argentina microphylla 2	0.0110844	0.079074	0.140177
	Argentina microphylla 3	0.0110844	0.079074	0.140177
	Argentina parvula	0.0101298	0.103533	0.097841
	Argentina peduncularis 1	0.0112837	0.0851174	0.132566
	Argentina peduncularis 2	0.0112837	0.0851174	0.132566
	Argentina phanerophlebia 1	0.0137685	0.0747884	0.1841
	Argentina phanerophlebia 2	0.0137685	0.0747884	0.1841
	Argentina polyphylla 1	0.0100251	0.0913163	0.109784
	Argentina polyphylla 2	0.0100251	0.0913163	0.109784
	Argentina polyphylla 3	0.0100251	0.0913163	0.109784
	Argentina smithiana	0.0126439	0.0746269	0.169428
	Argentina stenophylla 1	0.0145078	0.0875673	0.165676
	Argentina stenophylla 2	0.0133089	0.0804526	0.165426
	Argentina taliensis 1	0.0122841	0.0813132	0.151072
	Argentina taliensis 2	0.0122841	0.0813132	0.151072
	Argentina tatsienluensis 1	0.012194	0.0730003	0.16704
	Argentina tatsienluensis 2	0.0112044	0.0760478	0.147333
	Argentina tatsienluensis 3	0.0110846	0.0712411	0.155593
ndhB	Argentina anserina 1	0.00169715	0.0110339	0.153812
	Argentina anserina 2	0.00169643	0.0110531	0.153479
	Argentina anserina 3	0.00169643	0.0110531	0.153479
	Argentina cardotiana 1	0.00185245	0.00540545	0.342701
	Argentina cardotiana 2	0.00190432	0.00789416	0.241231
	Argentina cardotiana 3	0.00185245	0.00540545	0.342701
	Argentina fallens 1	0.00258157	0.0134587	0.191814
	Argentina fallens 2	0.00258157	0.0134587	0.191814
	Argentina festiva 1	0.00259317	0.00814323	0.318445
	Argentina festiva 2	0.00259317	0.00814323	0.318445
	Argentina gombalana	0.00169699	0.0163389	0.103862
	Argentina leuconota var. brachyphyllaria 1	0.00101527	0.0161545	0.0628472
	Argentina leuconota var. brachyphyllaria 2	0.00101527	0.0161545	0.0628472
	Argentina leuconota var. brachyphyllaria 3	0.00101527	0.0161545	0.0628472
	Argentina leuconota var. leuconota 1	0.00198541	0.0146435	0.135583
	Argentina leuconota var. leuconota 2	0.00198541	0.0146435	0.135583
	Argentina lineata	0.00259317	0.00814323	0.318445
	Argentina micropetala 1	0.00190432	0.00789416	0.241231
	Argentina micropetala 2	0.00190432	0.00789416	0.241231
	Argentina micropetala 3	0.00190432	0.00789416	0.241231
	Argentina microphylla 1	0.00190432	0.00789416	0.241231
	Argentina microphylla 2	0.00190432	0.00789416	0.241231
	Argentina microphylla 3	0.00191233	0.0106317	0.179869
	Argentina parvula	0.00185245	0.00540545	0.342701
	Argentina peduncularis 1	0.00198541	0.0146435	0.135583
	Argentina peduncularis 2	0.00198541	0.0146435	0.135583
	Argentina phanerophlebia 1	0.0027275	0.00572183	0.476684
	Argentina phanerophlebia 2	0.0027275	0.00572183	0.476684
	Argentina polyphylla 1	0.00185245	0.00540545	0.342701
	Argentina polyphylla 2	0.00185245	0.00540545	0.342701
	Argentina polyphylla 3	0.00185245	0.00540545	0.342701
	Argentina smithiana	0.00185245	0.00540545	0.342701
	Argentina stenophylla 1	0.00191331	0.00925245	0.206789
	Argentina stenophylla 2	0.00185245	0.00540545	0.342701
	Argentina taliensis 1	0.000957003	0.00946992	0.101057
	Argentina taliensis 2	0.000957003	0.00946992	0.101057
	Argentina tatsienluensis 1	0.000957003	0.00946992	0.101057
	Argentina tatsienluensis 2	0.000957003	0.00946992	0.101057
	Argentina tatsienluensis 3	0.00170042	0.0123759	0.137398
ndhC	Argentina anserina 1	9.83596e-05	0.0983596	0.001
	Argentina anserina 2	9.83596e-05	0.0983596	0.001
	Argentina anserina 3	9.83596e-05	0.0983596	0.001
	Argentina cardotiana 1	5.09106e-05	0.0509106	0.001
	Argentina cardotiana 2	5.09106e-05	0.0509106	0.001
	Argentina cardotiana 3	5.09106e-05	0.0509106	0.001
	Argentina fallens 1	7.36519e-05	0.0736519	0.001
	Argentina fallens 2	7.36519e-05	0.0736519	0.001
	Argentina festiva 1	5.09106e-05	0.0509106	0.001
	Argentina festiva 2	5.09106e-05	0.0509106	0.001
	Argentina gombalana	7.36519e-05	0.0736519	0.001
	Argentina leuconota var. brachyphyllaria 1	7.36519e-05	0.0736519	0.001
	Argentina leuconota var. brachyphyllaria 2	7.36519e-05	0.0736519	0.001
	Argentina leuconota var. brachyphyllaria 3	7.36519e-05	0.0736519	0.001
	Argentina leuconota var. leuconota 1	7.36519e-05	0.0736519	0.001
	Argentina leuconota var. leuconota 2	0.00371493	0.0748412	0.0496374
	Argentina lineata	5.09106e-05	0.0509106	0.001
	Argentina micropetala 1	7.72036e-05	0.0772036	0.001
	Argentina micropetala 2	7.72036e-05	0.0772036	0.001
	Argentina micropetala 3	7.72036e-05	0.0772036	0.001
	Argentina microphylla 1	0.000104114	0.104114	0.001
	Argentina microphylla 2	0.000104114	0.104114	0.001
	Argentina microphylla 3	0.000104114	0.104114	0.001
	Argentina parvula	7.15336e-05	0.0715336	0.001
	Argentina peduncularis 1	7.36519e-05	0.0736519	0.001
	Argentina peduncularis 2	7.36519e-05	0.0736519	0.001
	Argentina phanerophlebia 1	6.12674e-05	0.0612674	0.001
	Argentina phanerophlebia 2	6.12674e-05	0.0612674	0.001
	Argentina polyphylla 1	7.7921e-05	0.077921	0.001
	Argentina polyphylla 2	7.7921e-05	0.077921	0.001
	Argentina polyphylla 3	7.7921e-05	0.077921	0.001
	Argentina smithiana	8.77742e-05	0.0877742	0.001
	Argentina stenophylla 1	0.00757036	0.0619057	0.122289
	Argentina stenophylla 2	0.00757036	0.0619057	0.122289
	Argentina taliensis 1	0.000100098	0.100098	0.001
	Argentina taliensis 2	0.000100098	0.100098	0.001
	Argentina tatsienluensis 1	8.70842e-05	0.0870842	0.001
	Argentina tatsienluensis 2	8.70842e-05	0.0870842	0.001
	Argentina tatsienluensis 3	8.70842e-05	0.0870842	0.001
ndhD	Argentina anserina 1	0.00909019	0.0992554	0.0915838
	Argentina anserina 2	0.0090918	0.110254	0.0824622
	Argentina anserina 3	0.00911637	0.116432	0.078298
	Argentina cardotiana 1	0.00842671	0.0849775	0.0991639
	Argentina cardotiana 2	0.00845261	0.0882737	0.0957545
	Argentina cardotiana 3	0.00738013	0.0925451	0.0797463
	Argentina fallens 1	0.0128939	0.123014	0.104816
	Argentina fallens 2	0.0129341	0.126003	0.102649
	Argentina festiva 1	0.00902178	0.125965	0.0716216
	Argentina festiva 2	0.00902178	0.125965	0.0716216
	Argentina gombalana	0.0103576	0.0956728	0.10826
	Argentina leuconota var. brachyphyllaria 1	0.015103	0.122731	0.123057
	Argentina leuconota var. brachyphyllaria 2	0.015276	0.117181	0.130363
	Argentina leuconota var. brachyphyllaria 3	0.015276	0.117181	0.130363
	Argentina leuconota var. leuconota 1	0.0146279	0.111655	0.13101
	Argentina leuconota var. leuconota 2	0.0136402	0.112236	0.121532
	Argentina lineata	0.0118265	0.11649	0.101524
	Argentina micropetala 1	0.00789837	0.0863953	0.0914213
	Argentina micropetala 2	0.00789837	0.0863953	0.0914213
	Argentina micropetala 3	0.00789837	0.0863953	0.0914213
	Argentina microphylla 1	0.0129195	0.0875343	0.147593
	Argentina microphylla 2	0.01169	0.0854838	0.136751
	Argentina microphylla 3	0.01169	0.0854838	0.136751
	Argentina parvula	0.00731329	0.093234	0.0784401
	Argentina peduncularis 1	0.015037	0.099879	0.150552
	Argentina peduncularis 2	0.015037	0.099879	0.150552
	Argentina phanerophlebia 1	0.00936305	0.0807145	0.116002
	Argentina phanerophlebia 2	0.0103108	0.077222	0.133522
	Argentina polyphylla 1	0.00840896	0.099701	0.0843419
	Argentina polyphylla 2	0.00840843	0.0988257	0.0850834
	Argentina polyphylla 3	0.00840896	0.099701	0.0843419
	Argentina smithiana	0.00715749	0.0851754	0.0840323
	Argentina stenophylla 1	0.00823958	0.0859596	0.0958541
	Argentina stenophylla 2	0.00923124	0.0850877	0.108491
	Argentina taliensis 1	0.0118931	0.089166	0.133382
	Argentina taliensis 2	0.0118931	0.089166	0.133382
	Argentina tatsienluensis 1	0.0116268	0.108085	0.107571
	Argentina tatsienluensis 2	0.0118345	0.108224	0.109352
	Argentina tatsienluensis 3	0.0118362	0.105606	0.112079
ndhE	Argentina anserina 1	0.00779352	0.0546154	0.142698
	Argentina anserina 2	0.00809818	0.0340907	0.237548
	Argentina anserina 3	0.00809818	0.0340907	0.237548
	Argentina cardotiana 1	0.00455274	0.0295997	0.15381
	Argentina cardotiana 2	0.00455274	0.0295997	0.15381
	Argentina cardotiana 3	0.00414335	0.0497076	0.0833544
	Argentina fallens 1	0.00933055	0.113411	0.0822721
	Argentina fallens 2	0.00933055	0.113411	0.0822721
	Argentina festiva 1	0.00398412	0.088055	0.0452459
	Argentina festiva 2	0.00398412	0.088055	0.0452459
	Argentina gombalana	0.00404807	0.0311089	0.130125
	Argentina leuconota var. brachyphyllaria 1	0.00873186	0.0790018	0.110527
	Argentina leuconota var. brachyphyllaria 2	0.00873186	0.0790018	0.110527
	Argentina leuconota var. brachyphyllaria 3	0.00873186	0.0790018	0.110527
	Argentina leuconota var. leuconota 1	0.00873186	0.0790018	0.110527
	Argentina leuconota var. leuconota 2	0.00852472	0.112365	0.0758661
	Argentina lineata	0.00398412	0.088055	0.0452459
	Argentina micropetala 1	0.00463458	0.0138423	0.334813
	Argentina micropetala 2	0.00463458	0.0138423	0.334813
	Argentina micropetala 3	0.00463458	0.0138423	0.334813
	Argentina microphylla 1	0.00463458	0.0138423	0.334813
	Argentina microphylla 2	0.00463458	0.0138423	0.334813
	Argentina microphylla 3	0.00463458	0.0138423	0.334813
	Argentina parvula	0.00414017	0.0497761	0.0831759
	Argentina peduncularis 1	0.00873186	0.0790018	0.110527
	Argentina peduncularis 2	0.00873186	0.0790018	0.110527
	Argentina phanerophlebia 1	0.00934865	0.0439087	0.212911
	Argentina phanerophlebia 2	0.00934865	0.0439087	0.212911
	Argentina polyphylla 1	0.00414017	0.0497761	0.0831759
	Argentina polyphylla 2	0.00407593	0.0749296	0.0543968
	Argentina polyphylla 3	0.00407593	0.0749296	0.0543968
	Argentina smithiana	0.00463458	0.0138423	0.334813
	Argentina stenophylla 1	0.00455274	0.0295997	0.15381
	Argentina stenophylla 2	0.00455274	0.0295997	0.15381
	Argentina taliensis 1	0.00463458	0.0138423	0.334813
	Argentina taliensis 2	0.00463458	0.0138423	0.334813
	Argentina tatsienluensis 1	0.00478706	0.0279627	0.171195
	Argentina tatsienluensis 2	0.00478706	0.0279627	0.171195
	Argentina tatsienluensis 3	0.00478706	0.0279627	0.171195
ndhF	Argentina anserina 1	0.0270436	0.155271	0.174171
	Argentina anserina 2	0.0267414	0.148278	0.180347
	Argentina anserina 3	0.0273699	0.148626	0.184152
	Argentina cardotiana 1	0.0239678	0.151653	0.158043
	Argentina cardotiana 2	0.0233475	0.151581	0.154027
	Argentina cardotiana 3	0.0232684	0.155911	0.149242
	Argentina fallens 1	0.0238948	0.203895	0.117192
	Argentina fallens 2	0.0232646	0.204333	0.113856
	Argentina festiva 1	0.0240284	0.192143	0.125055
	Argentina festiva 2	0.0240284	0.192143	0.125055
	Argentina gombalana	0.0251569	0.186753	0.134707
	Argentina leuconota var. brachyphyllaria 1	0.0216292	0.210079	0.102958
	Argentina leuconota var. brachyphyllaria 2	0.0216292	0.210079	0.102958
	Argentina leuconota var. brachyphyllaria 3	0.0216292	0.210079	0.102958
	Argentina leuconota var. leuconota 1	0.0215347	0.208582	0.103243
	Argentina leuconota var. leuconota 2	0.0233775	0.207901	0.112445
	Argentina lineata	0.0254046	0.201545	0.126049
	Argentina micropetala 1	0.0227452	0.173305	0.131243
	Argentina micropetala 2	0.0227452	0.173305	0.131243
	Argentina micropetala 3	0.0227452	0.173305	0.131243
	Argentina microphylla 1	0.0249704	0.176526	0.141454
	Argentina microphylla 2	0.0242892	0.178766	0.135872
	Argentina microphylla 3	0.0243375	0.180421	0.134893
	Argentina parvula	0.0230427	0.173074	0.133138
	Argentina peduncularis 1	0.0220225	0.199313	0.110492
	Argentina peduncularis 2	0.0220225	0.199313	0.110492
	Argentina phanerophlebia 1	0.0231122	0.180611	0.127967
	Argentina phanerophlebia 2	0.0231122	0.180611	0.127967
	Argentina polyphylla 1	0.0234883	0.181292	0.129561
	Argentina polyphylla 2	0.0228436	0.179143	0.127516
	Argentina polyphylla 3	0.020612	0.174868	0.117872
	Argentina smithiana	0.0188705	0.13094	0.144116
	Argentina stenophylla 1	0.025326	0.174618	0.145037
	Argentina stenophylla 2	0.0237615	0.165502	0.143573
	Argentina taliensis 1	0.02502	0.176614	0.141665
	Argentina taliensis 2	0.02502	0.176614	0.141665
	Argentina tatsienluensis 1	0.0249896	0.181355	0.137794
	Argentina tatsienluensis 2	0.0249896	0.181355	0.137794
	Argentina tatsienluensis 3	0.0256367	0.180605	0.141949
ndhG	Argentina anserina 1	0.0195405	0.159221	0.122726
	Argentina anserina 2	0.0176416	0.180213	0.0978926
	Argentina anserina 3	0.0176416	0.180213	0.0978926
	Argentina cardotiana 1	0.0185819	0.222783	0.0834081
	Argentina cardotiana 2	0.0185819	0.222783	0.0834081
	Argentina cardotiana 3	0.0185819	0.222783	0.0834081
	Argentina fallens 1	0.0154995	0.188998	0.0820087
	Argentina fallens 2	0.0154995	0.188998	0.0820087
	Argentina festiva 1	0.0238085	0.226182	0.105263
	Argentina festiva 2	0.0238085	0.226182	0.105263
	Argentina gombalana	0.0181964	0.19232	0.0946154
	Argentina leuconota var. brachyphyllaria 1	0.020867	0.212799	0.0980598
	Argentina leuconota var. brachyphyllaria 2	0.020867	0.212799	0.0980598
	Argentina leuconota var. brachyphyllaria 3	0.020867	0.212799	0.0980598
	Argentina leuconota var. leuconota 1	0.0179361	0.189294	0.0947523
	Argentina leuconota var. leuconota 2	0.0179361	0.189294	0.0947523
	Argentina lineata	0.0259318	0.211553	0.122578
	Argentina micropetala 1	0.0254913	0.206171	0.123641
	Argentina micropetala 2	0.0254913	0.206171	0.123641
	Argentina micropetala 3	0.0254913	0.206171	0.123641
	Argentina microphylla 1	0.0179295	0.197196	0.0909223
	Argentina microphylla 2	0.0179295	0.197196	0.0909223
	Argentina microphylla 3	0.0179295	0.197196	0.0909223
	Argentina parvula	0.0237804	0.225808	0.105312
	Argentina peduncularis 1	0.0156682	0.209703	0.0747162
	Argentina peduncularis 2	0.0156682	0.209703	0.0747162
	Argentina phanerophlebia 1	0.023065	0.210775	0.10943
	Argentina phanerophlebia 2	0.023065	0.210775	0.10943
	Argentina polyphylla 1	0.0209913	0.220561	0.0951726
	Argentina polyphylla 2	0.0209913	0.220561	0.0951726
	Argentina polyphylla 3	0.0209913	0.220561	0.0951726
	Argentina smithiana	0.0182167	0.187223	0.0972993
	Argentina stenophylla 1	0.0207627	0.23099	0.0898858
	Argentina stenophylla 2	0.0235415	0.235555	0.0999408
	Argentina taliensis 1	0.0204468	0.202878	0.100784
	Argentina taliensis 2	0.0204468	0.202878	0.100784
	Argentina tatsienluensis 1	0.0179295	0.197196	0.0909223
	Argentina tatsienluensis 2	0.0179295	0.197196	0.0909223
	Argentina tatsienluensis 3	0.0179295	0.197196	0.0909223
ndhH	Argentina anserina 1	0.00645065	0.102369	0.0630139
	Argentina anserina 2	0.00550055	0.0866891	0.0634515
	Argentina anserina 3	0.00550055	0.0866891	0.0634515
	Argentina cardotiana 1	0.00447538	0.0859166	0.0520899
	Argentina cardotiana 2	0.00447538	0.0859166	0.0520899
	Argentina cardotiana 3	0.00447538	0.0859166	0.0520899
	Argentina fallens 1	0.00659049	0.0931181	0.0707756
	Argentina fallens 2	0.00660507	0.0882142	0.0748753
	Argentina festiva 1	0.0074764	0.104079	0.0718341
	Argentina festiva 2	0.0074764	0.104079	0.0718341
	Argentina gombalana	0.00555196	0.104578	0.053089
	Argentina leuconota var. brachyphyllaria 1	0.00660445	0.0983342	0.0671633
	Argentina leuconota var. brachyphyllaria 2	0.00660445	0.0983342	0.0671633
	Argentina leuconota var. brachyphyllaria 3	0.00660445	0.0983342	0.0671633
	Argentina leuconota var. leuconota 1	0.00645854	0.103718	0.0622703
	Argentina leuconota var. leuconota 2	0.00770125	0.0931104	0.082711
	Argentina lineata	0.00858405	0.107827	0.0796096
	Argentina micropetala 1	0.00465346	0.112304	0.0414362
	Argentina micropetala 2	0.00465346	0.112304	0.0414362
	Argentina micropetala 3	0.00465346	0.112304	0.0414362
	Argentina microphylla 1	0.00468688	0.102089	0.0459097
	Argentina microphylla 2	0.00468688	0.102089	0.0459097
	Argentina microphylla 3	0.00468688	0.102089	0.0459097
	Argentina parvula	0.00554859	0.0868024	0.0639221
	Argentina peduncularis 1	0.00660507	0.0882142	0.0748753
	Argentina peduncularis 2	0.00660507	0.0882142	0.0748753
	Argentina phanerophlebia 1	0.00549731	0.112713	0.0487725
	Argentina phanerophlebia 2	0.00549731	0.112713	0.0487725
	Argentina polyphylla 1	0.00484396	0.0866442	0.0559064
	Argentina polyphylla 2	0.00484396	0.0866442	0.0559064
	Argentina polyphylla 3	0.00484396	0.0866442	0.0559064
	Argentina smithiana	0.00459927	0.0836673	0.0549709
	Argentina stenophylla 1	0.00464633	0.0882216	0.0526667
	Argentina stenophylla 2	0.00464633	0.0882216	0.0526667
	Argentina taliensis 1	0.00473073	0.103949	0.0455102
	Argentina taliensis 2	0.00473073	0.103949	0.0455102
	Argentina tatsienluensis 1	0.00486602	0.123178	0.0395039
	Argentina tatsienluensis 2	0.00485546	0.118242	0.0410638
	Argentina tatsienluensis 3	0.00485546	0.118242	0.0410638
ndhI	Argentina anserina 1	0.00454756	0.142783	0.0318495
	Argentina anserina 2	0.00689958	0.131807	0.0523461
	Argentina anserina 3	0.00689958	0.131807	0.0523461
	Argentina cardotiana 1	0.00480217	0.143319	0.0335068
	Argentina cardotiana 2	0.00480217	0.143319	0.0335068
	Argentina cardotiana 3	0.00480217	0.143319	0.0335068
	Argentina fallens 1	0.00737926	0.175796	0.0419762
	Argentina fallens 2	0.00737926	0.175796	0.0419762
	Argentina festiva 1	0.00648023	0.146386	0.044268
	Argentina festiva 2	0.00648023	0.146386	0.044268
	Argentina gombalana	0.012783	0.16935	0.0754827
	Argentina leuconota var. brachyphyllaria 1	0.00761407	0.153407	0.049633
	Argentina leuconota var. brachyphyllaria 2	0.00761407	0.153407	0.049633
	Argentina leuconota var. brachyphyllaria 3	0.00761407	0.153407	0.049633
	Argentina leuconota var. leuconota 1	0.00749255	0.140088	0.0534847
	Argentina leuconota var. leuconota 2	0.00761407	0.153407	0.049633
	Argentina lineata	0.0091037	0.139429	0.0652927
	Argentina micropetala 1	0.00460862	0.150481	0.0306259
	Argentina micropetala 2	0.00460862	0.150481	0.0306259
	Argentina micropetala 3	0.00460862	0.150481	0.0306259
	Argentina microphylla 1	0.00505399	0.170105	0.029711
	Argentina microphylla 2	0.00505399	0.170105	0.029711
	Argentina microphylla 3	0.00505399	0.170105	0.029711
	Argentina parvula	0.00768235	0.122843	0.062538
	Argentina peduncularis 1	0.00761407	0.153407	0.049633
	Argentina peduncularis 2	0.00761407	0.153407	0.049633
	Argentina phanerophlebia 1	0.0045981	0.133658	0.034402
	Argentina phanerophlebia 2	0.0045981	0.133658	0.034402
	Argentina polyphylla 1	0.00768235	0.122843	0.062538
	Argentina polyphylla 2	0.00768235	0.122843	0.062538
	Argentina polyphylla 3	0.00768235	0.122843	0.062538
	Argentina smithiana	0.00468781	0.117077	0.0400403
	Argentina stenophylla 1	0.0106698	0.122699	0.0869596
	Argentina stenophylla 2	0.0106698	0.122699	0.0869596
	Argentina taliensis 1	0.0048636	0.141855	0.0342858
	Argentina taliensis 2	0.0048636	0.141855	0.0342858
	Argentina tatsienluensis 1	0.00751121	0.124609	0.060278
	Argentina tatsienluensis 2	0.00751121	0.124609	0.060278
	Argentina tatsienluensis 3	0.00751121	0.124609	0.060278
ndhJ	Argentina anserina 1	0.000117141	0.117141	0.001
	Argentina anserina 2	9.78885e-05	0.0978885	0.001
	Argentina anserina 3	9.78885e-05	0.0978885	0.001
	Argentina cardotiana 1	0.00221405	0.102745	0.021549
	Argentina cardotiana 2	0.00221405	0.102745	0.021549
	Argentina cardotiana 3	0.0022324	0.116423	0.0191748
	Argentina fallens 1	0.00236385	0.108459	0.0217948
	Argentina fallens 2	0.00232994	0.0968435	0.0240588
	Argentina festiva 1	0.000110375	0.110375	0.001
	Argentina festiva 2	0.000110375	0.110375	0.001
	Argentina gombalana	0.00227808	0.123332	0.0184711
	Argentina leuconota var. brachyphyllaria 1	0.00232994	0.0968435	0.0240588
	Argentina leuconota var. brachyphyllaria 2	0.00232994	0.0968435	0.0240588
	Argentina leuconota var. brachyphyllaria 3	0.00232994	0.0968435	0.0240588
	Argentina leuconota var. leuconota 1	0.00232994	0.0968435	0.0240588
	Argentina leuconota var. leuconota 2	0.00232994	0.0968435	0.0240588
	Argentina lineata	0.000110375	0.110375	0.001
	Argentina micropetala 1	0.000110071	0.110071	0.001
	Argentina micropetala 2	0.000110071	0.110071	0.001
	Argentina micropetala 3	0.000110071	0.110071	0.001
	Argentina microphylla 1	0.00228672	0.122301	0.0186975
	Argentina microphylla 2	0.00228672	0.122301	0.0186975
	Argentina microphylla 3	0.00228672	0.122301	0.0186975
	Argentina parvula	0.000119769	0.119769	0.001
	Argentina peduncularis 1	0.00232994	0.0968435	0.0240588
	Argentina peduncularis 2	0.00232994	0.0968435	0.0240588
	Argentina phanerophlebia 1	0.000122027	0.122027	0.001
	Argentina phanerophlebia 2	0.000122027	0.122027	0.001
	Argentina polyphylla 1	9.78974e-05	0.0978974	0.001
	Argentina polyphylla 2	9.78974e-05	0.0978974	0.001
	Argentina polyphylla 3	9.78974e-05	0.0978974	0.001
	Argentina smithiana	0.00235546	0.0974535	0.0241701
	Argentina stenophylla 1	0.00482495	0.108765	0.0443612
	Argentina stenophylla 2	0.00482495	0.108765	0.0443612
	Argentina taliensis 1	0.000105868	0.105868	0.001
	Argentina taliensis 2	0.000105868	0.105868	0.001
	Argentina tatsienluensis 1	0.000115466	0.115466	0.001
	Argentina tatsienluensis 2	0.000115466	0.115466	0.001
	Argentina tatsienluensis 3	0.000115466	0.115466	0.001
ndhK	Argentina anserina 1	0.00373148	0.07877	0.0473719
	Argentina anserina 2	0.00374427	0.105287	0.0355625
	Argentina anserina 3	0.00374427	0.105287	0.0355625
	Argentina cardotiana 1	0.00550097	0.097994	0.0561358
	Argentina cardotiana 2	0.00723435	0.100201	0.0721984
	Argentina cardotiana 3	0.00550097	0.097994	0.0561358
	Argentina fallens 1	0.00366819	0.124154	0.0295455
	Argentina fallens 2	0.00366819	0.124154	0.0295455
	Argentina festiva 1	0.00363042	0.126138	0.0287814
	Argentina festiva 2	0.00363042	0.126138	0.0287814
	Argentina gombalana	0.00366911	0.139899	0.0262269
	Argentina leuconota var. brachyphyllaria 1	0.00365967	0.124604	0.0293705
	Argentina leuconota var. brachyphyllaria 2	0.00365967	0.124604	0.0293705
	Argentina leuconota var. brachyphyllaria 3	0.00547144	0.125459	0.0436114
	Argentina leuconota var. leuconota 1	0.00366746	0.124538	0.0294486
	Argentina leuconota var. leuconota 2	0.00553588	0.115567	0.0479018
	Argentina lineata	0.00363042	0.126138	0.0287814
	Argentina micropetala 1	0.00369934	0.114912	0.032193
	Argentina micropetala 2	0.00369934	0.114912	0.032193
	Argentina micropetala 3	0.00369934	0.114912	0.032193
	Argentina microphylla 1	0.0055414	0.0988842	0.0560393
	Argentina microphylla 2	0.0055414	0.0988842	0.0560393
	Argentina microphylla 3	0.0055414	0.0988842	0.0560393
	Argentina parvula	0.00375335	0.0929221	0.0403924
	Argentina peduncularis 1	0.00366819	0.124154	0.0295455
	Argentina peduncularis 2	0.00366819	0.124154	0.0295455
	Argentina phanerophlebia 1	0.00547002	0.110938	0.049307
	Argentina phanerophlebia 2	0.00547002	0.110938	0.049307
	Argentina polyphylla 1	0.0055061	0.10195	0.0540078
	Argentina polyphylla 2	0.0055061	0.10195	0.0540078
	Argentina polyphylla 3	0.00737941	0.100308	0.0735672
	Argentina smithiana	0.00373148	0.07877	0.0473719
	Argentina stenophylla 1	0.00373334	0.0896177	0.0416585
	Argentina stenophylla 2	0.00373334	0.0896177	0.0416585
	Argentina taliensis 1	0.00552299	0.106721	0.0517517
	Argentina taliensis 2	0.00552299	0.106721	0.0517517
	Argentina tatsienluensis 1	0.00569464	0.114307	0.0498189
	Argentina tatsienluensis 2	0.00569464	0.114307	0.0498189
	Argentina tatsienluensis 3	0.00569464	0.114307	0.0498189
petA	Argentina anserina 1	0.0118266	0.0776914	0.152225
	Argentina anserina 2	0.00883581	0.102874	0.0858893
	Argentina anserina 3	0.0089408	0.0971041	0.0920744
	Argentina cardotiana 1	0.00615348	0.0917391	0.0670759
	Argentina cardotiana 2	0.00615348	0.0917391	0.0670759
	Argentina cardotiana 3	0.00615348	0.0917391	0.0670759
	Argentina fallens 1	0.00925182	0.0982173	0.0941975
	Argentina fallens 2	0.0089019	0.102713	0.0866676
	Argentina festiva 1	0.00711072	0.0755882	0.0940717
	Argentina festiva 2	0.00711072	0.0755882	0.0940717
	Argentina gombalana	0.00600924	0.0827808	0.0725922
	Argentina leuconota var. brachyphyllaria 1	0.00962657	0.0924131	0.104169
	Argentina leuconota var. brachyphyllaria 2	0.00962657	0.0924131	0.104169
	Argentina leuconota var. brachyphyllaria 3	0.00952384	0.0885786	0.107519
	Argentina leuconota var. leuconota 1	0.00946047	0.0906494	0.104363
	Argentina leuconota var. leuconota 2	0.00950575	0.0844529	0.112557
	Argentina lineata	0.00701573	0.0715606	0.0980389
	Argentina micropetala 1	0.0044075	0.0756212	0.0582839
	Argentina micropetala 2	0.0044075	0.0756212	0.0582839
	Argentina micropetala 3	0.0044075	0.0756212	0.0582839
	Argentina microphylla 1	0.00748604	0.0818089	0.0915065
	Argentina microphylla 2	0.00748604	0.0818089	0.0915065
	Argentina microphylla 3	0.00905056	0.0815357	0.111001
	Argentina parvula	0.00600051	0.0637586	0.094113
	Argentina peduncularis 1	0.00787494	0.0906167	0.0869038
	Argentina peduncularis 2	0.00787494	0.0906167	0.0869038
	Argentina phanerophlebia 1	0.00455021	0.0830445	0.0547925
	Argentina phanerophlebia 2	0.00455021	0.0830445	0.0547925
	Argentina polyphylla 1	0.00600051	0.0637586	0.094113
	Argentina polyphylla 2	0.00757678	0.0678547	0.111662
	Argentina polyphylla 3	0.00767317	0.0623157	0.123134
	Argentina smithiana	0.00746246	0.0639345	0.11672
	Argentina stenophylla 1	0.00627378	0.0701741	0.089403
	Argentina stenophylla 2	0.00627378	0.0701741	0.089403
	Argentina taliensis 1	0.00746146	0.0821195	0.0908609
	Argentina taliensis 2	0.00746146	0.0821195	0.0908609
	Argentina tatsienluensis 1	0.0075893	0.0845427	0.0897688
	Argentina tatsienluensis 2	0.00909887	0.0804462	0.113105
	Argentina tatsienluensis 3	0.00755602	0.0804115	0.093967
petB	Argentina anserina 1	0.00206993	0.0764651	0.0270703
	Argentina anserina 2	0.00212276	0.0662311	0.0320509
	Argentina anserina 3	0.00212276	0.0662311	0.0320509
	Argentina cardotiana 1	0.0021145	0.0587255	0.0360064
	Argentina cardotiana 2	0.0021145	0.0587255	0.0360064
	Argentina cardotiana 3	0.0021145	0.0587255	0.0360064
	Argentina fallens 1	0.00207464	0.0650691	0.0318837
	Argentina fallens 2	0.00207464	0.0650691	0.0318837
	Argentina festiva 1	0.00195699	0.0683186	0.028645
	Argentina festiva 2	0.00195699	0.0683186	0.028645
	Argentina gombalana	0.0021891	0.0721184	0.0303543
	Argentina leuconota var. brachyphyllaria 1	0.00207464	0.0650691	0.0318837
	Argentina leuconota var. brachyphyllaria 2	0.00207464	0.0650691	0.0318837
	Argentina leuconota var. brachyphyllaria 3	0.00207464	0.0650691	0.0318837
	Argentina leuconota var. leuconota 1	0.00207464	0.0650691	0.0318837
	Argentina leuconota var. leuconota 2	0.00207464	0.0650691	0.0318837
	Argentina lineata	0.00195699	0.0683186	0.028645
	Argentina micropetala 1	0.00211199	0.0666064	0.0317084
	Argentina micropetala 2	0.00211199	0.0666064	0.0317084
	Argentina micropetala 3	0.00211199	0.0666064	0.0317084
	Argentina microphylla 1	0.00208796	0.0444187	0.0470064
	Argentina microphylla 2	0.00208796	0.0444187	0.0470064
	Argentina microphylla 3	0.00211976	0.0513167	0.0413074
	Argentina parvula	0.00187793	0.0699221	0.0268574
	Argentina peduncularis 1	0.00404317	0.0664798	0.060818
	Argentina peduncularis 2	0.00404317	0.0664798	0.060818
	Argentina phanerophlebia 1	0.0020587	0.0778001	0.0264614
	Argentina phanerophlebia 2	0.0020587	0.0778001	0.0264614
	Argentina polyphylla 1	0.00189387	0.0777164	0.0243691
	Argentina polyphylla 2	0.00189387	0.0777164	0.0243691
	Argentina polyphylla 3	0.00189387	0.0777164	0.0243691
	Argentina smithiana	0.00208818	0.0444365	0.0469924
	Argentina stenophylla 1	0.0020381	0.0396512	0.0514008
	Argentina stenophylla 2	0.00205931	0.0455153	0.0452443
	Argentina taliensis 1	0.00208833	0.051977	0.0401779
	Argentina taliensis 2	0.00208833	0.051977	0.0401779
	Argentina tatsienluensis 1	0.0021148	0.058604	0.0360864
	Argentina tatsienluensis 2	0.0021148	0.058604	0.0360864
	Argentina tatsienluensis 3	0.0021148	0.058604	0.0360864
petD	Argentina anserina 1	7.75751e-05	0.0775751	0.001
	Argentina anserina 2	6.68911e-05	0.0668911	0.001
	Argentina anserina 3	6.68911e-05	0.0668911	0.001
	Argentina cardotiana 1	3.49699e-05	0.0349699	0.001
	Argentina cardotiana 2	3.49699e-05	0.0349699	0.001
	Argentina cardotiana 3	3.49699e-05	0.0349699	0.001
	Argentina fallens 1	9.68681e-05	0.0968681	0.001
	Argentina fallens 2	9.68681e-05	0.0968681	0.001
	Argentina festiva 1	3.49358e-05	0.0349358	0.001
	Argentina festiva 2	3.49358e-05	0.0349358	0.001
	Argentina gombalana	6.6962e-05	0.066962	0.001
	Argentina leuconota var. brachyphyllaria 1	0.000108063	0.108063	0.001
	Argentina leuconota var. brachyphyllaria 2	0.000108063	0.108063	0.001
	Argentina leuconota var. brachyphyllaria 3	0.000108063	0.108063	0.001
	Argentina leuconota var. leuconota 1	9.68681e-05	0.0968681	0.001
	Argentina leuconota var. leuconota 2	8.87555e-05	0.0887555	0.001
	Argentina lineata	2.61503e-05	0.0261503	0.001
	Argentina micropetala 1	4.41277e-05	0.0441277	0.001
	Argentina micropetala 2	4.41277e-05	0.0441277	0.001
	Argentina micropetala 3	4.41277e-05	0.0441277	0.001
	Argentina microphylla 1	4.4284e-05	0.044284	0.001
	Argentina microphylla 2	4.4284e-05	0.044284	0.001
	Argentina microphylla 3	4.4284e-05	0.044284	0.001
	Argentina parvula	5.98233e-05	0.0598233	0.001
	Argentina peduncularis 1	9.68681e-05	0.0968681	0.001
	Argentina peduncularis 2	9.68681e-05	0.0968681	0.001
	Argentina phanerophlebia 1	4.41277e-05	0.0441277	0.001
	Argentina phanerophlebia 2	4.41277e-05	0.0441277	0.001
	Argentina polyphylla 1	6.30503e-05	0.0630503	0.001
	Argentina polyphylla 2	5.41149e-05	0.0541149	0.001
	Argentina polyphylla 3	5.41149e-05	0.0541149	0.001
	Argentina smithiana	3.49699e-05	0.0349699	0.001
	Argentina stenophylla 1	5.32222e-05	0.0532222	0.001
	Argentina stenophylla 2	5.32222e-05	0.0532222	0.001
	Argentina taliensis 1	4.4284e-05	0.044284	0.001
	Argentina taliensis 2	4.4284e-05	0.044284	0.001
	Argentina tatsienluensis 1	4.4284e-05	0.044284	0.001
	Argentina tatsienluensis 2	4.4284e-05	0.044284	0.001
	Argentina tatsienluensis 3	5.32592e-05	0.0532592	0.001
petG	Argentina anserina 1	3.38977e-05	0.0338977	0.001
	Argentina anserina 2	7.00491e-05	0.0700491	0.001
	Argentina anserina 3	7.00491e-05	0.0700491	0.001
	Argentina cardotiana 1	3.38977e-05	0.0338977	0.001
	Argentina cardotiana 2	3.38977e-05	0.0338977	0.001
	Argentina cardotiana 3	3.38977e-05	0.0338977	0.001
	Argentina fallens 1	3.38977e-05	0.0338977	0.001
	Argentina fallens 2	3.38977e-05	0.0338977	0.001
	Argentina festiva 1	6.96457e-05	0.0696457	0.001
	Argentina festiva 2	6.96457e-05	0.0696457	0.001
	Argentina gombalana	3.38977e-05	0.0338977	0.001
	Argentina leuconota var. brachyphyllaria 1	3.38977e-05	0.0338977	0.001
	Argentina leuconota var. brachyphyllaria 2	3.38977e-05	0.0338977	0.001
	Argentina leuconota var. brachyphyllaria 3	3.38977e-05	0.0338977	0.001
	Argentina leuconota var. leuconota 1	3.38977e-05	0.0338977	0.001
	Argentina leuconota var. leuconota 2	3.38977e-05	0.0338977	0.001
	Argentina lineata	6.96457e-05	0.0696457	0.001
	Argentina micropetala 1	0.000160295	0.160295	0.001
	Argentina micropetala 2	0.000160295	0.160295	0.001
	Argentina micropetala 3	0.000160295	0.160295	0.001
	Argentina microphylla 1	0.000100012	0.100012	0.001
	Argentina microphylla 2	0.000100012	0.100012	0.001
	Argentina microphylla 3	0.000100012	0.100012	0.001
	Argentina parvula	6.96457e-05	0.0696457	0.001
	Argentina peduncularis 1	3.38977e-05	0.0338977	0.001
	Argentina peduncularis 2	3.38977e-05	0.0338977	0.001
	Argentina phanerophlebia 1	7.00491e-05	0.0700491	0.001
	Argentina phanerophlebia 2	7.00491e-05	0.0700491	0.001
	Argentina polyphylla 1	6.96457e-05	0.0696457	0.001
	Argentina polyphylla 2	6.96457e-05	0.0696457	0.001
	Argentina polyphylla 3	6.96457e-05	0.0696457	0.001
	Argentina smithiana	3.38977e-05	0.0338977	0.001
	Argentina stenophylla 1	6.96457e-05	0.0696457	0.001
	Argentina stenophylla 2	6.96457e-05	0.0696457	0.001
	Argentina taliensis 1	6.96457e-05	0.0696457	0.001
	Argentina taliensis 2	6.96457e-05	0.0696457	0.001
	Argentina tatsienluensis 1	6.96457e-05	0.0696457	0.001
	Argentina tatsienluensis 2	6.96457e-05	0.0696457	0.001
	Argentina tatsienluensis 3	6.96457e-05	0.0696457	0.001
petL	Argentina anserina 1	NA	NA	NA
	Argentina anserina 2	NA	NA	NA
	Argentina anserina 3	NA	NA	NA
	Argentina cardotiana 1	0.0291426	0.000582852	50
	Argentina cardotiana 2	0.0291426	0.000582852	50
	Argentina cardotiana 3	0.0291426	0.000582852	50
	Argentina fallens 1	3.97047e-05	0.0397047	0.001
	Argentina fallens 2	3.97047e-05	0.0397047	0.001
	Argentina festiva 1	0.0159489	0.035676	0.447048
	Argentina festiva 2	0.0159489	0.035676	0.447048
	Argentina gombalana	3.97047e-05	0.0397047	0.001
	Argentina leuconota var. brachyphyllaria 1	3.97047e-05	0.0397047	0.001
	Argentina leuconota var. brachyphyllaria 2	3.97047e-05	0.0397047	0.001
	Argentina leuconota var. brachyphyllaria 3	3.97047e-05	0.0397047	0.001
	Argentina leuconota var. leuconota 1	3.97047e-05	0.0397047	0.001
	Argentina leuconota var. leuconota 2	3.97047e-05	0.0397047	0.001
	Argentina lineata	0.0159489	0.035676	0.447048
	Argentina micropetala 1	NA	NA	NA
	Argentina micropetala 2	NA	NA	NA
	Argentina micropetala 3	NA	NA	NA
	Argentina microphylla 1	4.2329e-05	0.042329	0.001
	Argentina microphylla 2	4.2329e-05	0.042329	0.001
	Argentina microphylla 3	4.2329e-05	0.042329	0.001
	Argentina parvula	0.0159489	0.035676	0.447048
	Argentina peduncularis 1	3.97047e-05	0.0397047	0.001
	Argentina peduncularis 2	3.97047e-05	0.0397047	0.001
	Argentina phanerophlebia 1	0.0156687	0.000313374	50
	Argentina phanerophlebia 2	0.0156687	0.000313374	50
	Argentina polyphylla 1	0.0159489	0.035676	0.447048
	Argentina polyphylla 2	0.0159489	0.035676	0.447048
	Argentina polyphylla 3	0.0159489	0.035676	0.447048
	Argentina smithiana	NA	NA	NA
	Argentina stenophylla 1	0.000121116	0.121116	0.001
	Argentina stenophylla 2	0.000121116	0.121116	0.001
	Argentina taliensis 1	4.2329e-05	0.042329	0.001
	Argentina taliensis 2	4.2329e-05	0.042329	0.001
	Argentina tatsienluensis 1	4.2329e-05	0.042329	0.001
	Argentina tatsienluensis 2	4.2329e-05	0.042329	0.001
	Argentina tatsienluensis 3	4.2329e-05	0.042329	0.001
petN	Argentina anserina 1	0.0155325	0.0462651	0.335728
	Argentina anserina 2	0.0155325	0.0462651	0.335728
	Argentina anserina 3	0.0155325	0.0462651	0.335728
	Argentina cardotiana 1	4.44598e-05	0.0444598	0.001
	Argentina cardotiana 2	4.44598e-05	0.0444598	0.001
	Argentina cardotiana 3	4.44598e-05	0.0444598	0.001
	Argentina fallens 1	4.44598e-05	0.0444598	0.001
	Argentina fallens 2	4.44598e-05	0.0444598	0.001
	Argentina festiva 1	4.44598e-05	0.0444598	0.001
	Argentina festiva 2	4.44598e-05	0.0444598	0.001
	Argentina gombalana	9.69118e-05	0.0969118	0.001
	Argentina leuconota var. brachyphyllaria 1	4.44598e-05	0.0444598	0.001
	Argentina leuconota var. brachyphyllaria 2	4.44598e-05	0.0444598	0.001
	Argentina leuconota var. brachyphyllaria 3	4.44598e-05	0.0444598	0.001
	Argentina leuconota var. leuconota 1	4.44598e-05	0.0444598	0.001
	Argentina leuconota var. leuconota 2	4.44598e-05	0.0444598	0.001
	Argentina lineata	4.44598e-05	0.0444598	0.001
	Argentina micropetala 1	4.44598e-05	0.0444598	0.001
	Argentina micropetala 2	4.44598e-05	0.0444598	0.001
	Argentina micropetala 3	4.44598e-05	0.0444598	0.001
	Argentina microphylla 1	4.44598e-05	0.0444598	0.001
	Argentina microphylla 2	4.44598e-05	0.0444598	0.001
	Argentina microphylla 3	4.44598e-05	0.0444598	0.001
	Argentina parvula	0.0148725	0.124249	0.119699
	Argentina peduncularis 1	4.44598e-05	0.0444598	0.001
	Argentina peduncularis 2	4.44598e-05	0.0444598	0.001
	Argentina phanerophlebia 1	4.44598e-05	0.0444598	0.001
	Argentina phanerophlebia 2	4.44598e-05	0.0444598	0.001
	Argentina polyphylla 1	0.0153554	0.0549028	0.279684
	Argentina polyphylla 2	0.0153554	0.0549028	0.279684
	Argentina polyphylla 3	0.0153554	0.0549028	0.279684
	Argentina smithiana	0.0155325	0.0462651	0.335728
	Argentina stenophylla 1	4.44598e-05	0.0444598	0.001
	Argentina stenophylla 2	4.44598e-05	0.0444598	0.001
	Argentina taliensis 1	4.44598e-05	0.0444598	0.001
	Argentina taliensis 2	4.44598e-05	0.0444598	0.001
	Argentina tatsienluensis 1	4.44598e-05	0.0444598	0.001
	Argentina tatsienluensis 2	4.44598e-05	0.0444598	0.001
	Argentina tatsienluensis 3	4.44598e-05	0.0444598	0.001
psaA	Argentina anserina 1	0.00296787	0.0512392	0.057922
	Argentina anserina 2	0.00295244	0.0515314	0.0572941
	Argentina anserina 3	0.00295244	0.0515314	0.0572941
	Argentina cardotiana 1	0.00306808	0.0471443	0.0650785
	Argentina cardotiana 2	0.00306797	0.0491569	0.0624118
	Argentina cardotiana 3	0.00306808	0.0471443	0.0650785
	Argentina fallens 1	0.00304524	0.0582629	0.0522672
	Argentina fallens 2	0.00304524	0.0582629	0.0522672
	Argentina festiva 1	0.00302529	0.0576808	0.0524488
	Argentina festiva 2	0.00302529	0.0576808	0.0524488
	Argentina gombalana	0.00301795	0.0504662	0.0598014
	Argentina leuconota var. brachyphyllaria 1	0.00303075	0.0544196	0.0556922
	Argentina leuconota var. brachyphyllaria 2	0.00303075	0.0544196	0.0556922
	Argentina leuconota var. brachyphyllaria 3	0.00303075	0.0544196	0.0556922
	Argentina leuconota var. leuconota 1	0.00303075	0.0544196	0.0556922
	Argentina leuconota var. leuconota 2	0.00304448	0.0563016	0.0540744
	Argentina lineata	0.00307585	0.0551687	0.0557536
	Argentina micropetala 1	0.00300074	0.0480981	0.062388
	Argentina micropetala 2	0.00300074	0.0480981	0.062388
	Argentina micropetala 3	0.00300074	0.0480981	0.062388
	Argentina microphylla 1	0.00302801	0.045752	0.0661832
	Argentina microphylla 2	0.00302801	0.045752	0.0661832
	Argentina microphylla 3	0.00302801	0.045752	0.0661832
	Argentina parvula	0.00307949	0.0490737	0.0627523
	Argentina peduncularis 1	0.00305968	0.0601495	0.0508679
	Argentina peduncularis 2	0.00305968	0.0601495	0.0508679
	Argentina phanerophlebia 1	0.00297617	0.0488059	0.0609797
	Argentina phanerophlebia 2	0.00297617	0.0488059	0.0609797
	Argentina polyphylla 1	0.00299707	0.0547926	0.0546985
	Argentina polyphylla 2	0.00299707	0.0547926	0.0546985
	Argentina polyphylla 3	0.00301073	0.0566956	0.0531034
	Argentina smithiana	0.00299181	0.0401512	0.0745137
	Argentina stenophylla 1	0.00304873	0.0474481	0.0642541
	Argentina stenophylla 2	0.00304873	0.0474481	0.0642541
	Argentina taliensis 1	0.00301579	0.0505701	0.0596358
	Argentina taliensis 2	0.00301579	0.0505701	0.0596358
	Argentina tatsienluensis 1	0.00303873	0.0440509	0.0689822
	Argentina tatsienluensis 2	0.00303873	0.0440509	0.0689822
	Argentina tatsienluensis 3	0.00304158	0.0419997	0.0724192
psaB	Argentina anserina 1	4.9292e-05	0.049292	0.001
	Argentina anserina 2	5.53393e-05	0.0553393	0.001
	Argentina anserina 3	6.12082e-05	0.0612082	0.001
	Argentina cardotiana 1	5.09684e-05	0.0509684	0.001
	Argentina cardotiana 2	4.47117e-05	0.0447117	0.001
	Argentina cardotiana 3	4.47117e-05	0.0447117	0.001
	Argentina fallens 1	0.000603168	0.0569442	0.0105923
	Argentina fallens 2	0.000603168	0.0569442	0.0105923
	Argentina festiva 1	7.82562e-05	0.0782562	0.001
	Argentina festiva 2	7.82562e-05	0.0782562	0.001
	Argentina gombalana	0.00061269	0.0528169	0.0116003
	Argentina leuconota var. brachyphyllaria 1	0.000606304	0.0590437	0.0102687
	Argentina leuconota var. brachyphyllaria 2	0.000599725	0.0628811	0.00953743
	Argentina leuconota var. brachyphyllaria 3	0.000606304	0.0590437	0.0102687
	Argentina leuconota var. leuconota 1	0.000603168	0.0569442	0.0105923
	Argentina leuconota var. leuconota 2	0.000606339	0.059037	0.0102705
	Argentina lineata	8.00678e-05	0.0800678	0.001
	Argentina micropetala 1	5.9368e-05	0.059368	0.001
	Argentina micropetala 2	5.9368e-05	0.059368	0.001
	Argentina micropetala 3	5.9368e-05	0.059368	0.001
	Argentina microphylla 1	5.27052e-05	0.0527052	0.001
	Argentina microphylla 2	5.06079e-05	0.0506079	0.001
	Argentina microphylla 3	5.06079e-05	0.0506079	0.001
	Argentina parvula	6.04055e-05	0.0604055	0.001
	Argentina peduncularis 1	0.00119848	0.0581267	0.0206185
	Argentina peduncularis 2	0.00119848	0.0581267	0.0206185
	Argentina phanerophlebia 1	5.55542e-05	0.0555542	0.001
	Argentina phanerophlebia 2	5.72364e-05	0.0572364	0.001
	Argentina polyphylla 1	6.11969e-05	0.0611969	0.001
	Argentina polyphylla 2	6.11969e-05	0.0611969	0.001
	Argentina polyphylla 3	6.11969e-05	0.0611969	0.001
	Argentina smithiana	3.61893e-05	0.0361893	0.001
	Argentina stenophylla 1	0.000656881	0.0547612	0.0119954
	Argentina stenophylla 2	0.000656881	0.0547612	0.0119954
	Argentina taliensis 1	5.25529e-05	0.0525529	0.001
	Argentina taliensis 2	5.25529e-05	0.0525529	0.001
	Argentina tatsienluensis 1	0.00065023	0.0553359	0.0117506
	Argentina tatsienluensis 2	0.000640735	0.0612265	0.010465
	Argentina tatsienluensis 3	0.00065023	0.0553359	0.0117506
psaC	Argentina anserina 1	1.79541e-05	0.0179541	0.001
	Argentina anserina 2	3.75931e-05	0.0375931	0.001
	Argentina anserina 3	3.75931e-05	0.0375931	0.001
	Argentina cardotiana 1	6.82823e-05	0.0682823	0.001
	Argentina cardotiana 2	4.73136e-05	0.0473136	0.001
	Argentina cardotiana 3	4.73136e-05	0.0473136	0.001
	Argentina fallens 1	6.14525e-05	0.0614525	0.001
	Argentina fallens 2	6.14525e-05	0.0614525	0.001
	Argentina festiva 1	5.97321e-05	0.0597321	0.001
	Argentina festiva 2	5.97321e-05	0.0597321	0.001
	Argentina gombalana	1.79541e-05	0.0179541	0.001
	Argentina leuconota var. brachyphyllaria 1	6.14525e-05	0.0614525	0.001
	Argentina leuconota var. brachyphyllaria 2	6.14525e-05	0.0614525	0.001
	Argentina leuconota var. brachyphyllaria 3	6.14525e-05	0.0614525	0.001
	Argentina leuconota var. leuconota 1	6.14525e-05	0.0614525	0.001
	Argentina leuconota var. leuconota 2	6.14525e-05	0.0614525	0.001
	Argentina lineata	0.000101966	0.101966	0.001
	Argentina micropetala 1	3.6697e-05	0.036697	0.001
	Argentina micropetala 2	3.6697e-05	0.036697	0.001
	Argentina micropetala 3	3.6697e-05	0.036697	0.001
	Argentina microphylla 1	3.84717e-05	0.0384717	0.001
	Argentina microphylla 2	3.84717e-05	0.0384717	0.001
	Argentina microphylla 3	3.84717e-05	0.0384717	0.001
	Argentina parvula	8.30832e-05	0.0830832	0.001
	Argentina peduncularis 1	6.14525e-05	0.0614525	0.001
	Argentina peduncularis 2	6.14525e-05	0.0614525	0.001
	Argentina phanerophlebia 1	3.6697e-05	0.036697	0.001
	Argentina phanerophlebia 2	3.6697e-05	0.036697	0.001
	Argentina polyphylla 1	8.30832e-05	0.0830832	0.001
	Argentina polyphylla 2	8.30832e-05	0.0830832	0.001
	Argentina polyphylla 3	0.000101459	0.101459	0.001
	Argentina smithiana	1.79541e-05	0.0179541	0.001
	Argentina stenophylla 1	3.84717e-05	0.0384717	0.001
	Argentina stenophylla 2	3.84717e-05	0.0384717	0.001
	Argentina taliensis 1	3.84717e-05	0.0384717	0.001
	Argentina taliensis 2	3.84717e-05	0.0384717	0.001
	Argentina tatsienluensis 1	3.84717e-05	0.0384717	0.001
	Argentina tatsienluensis 2	3.84717e-05	0.0384717	0.001
	Argentina tatsienluensis 3	3.84717e-05	0.0384717	0.001
psaI	Argentina anserina 1	0.0133989	0.0365738	0.366352
	Argentina anserina 2	3.60949e-05	0.0360949	0.001
	Argentina anserina 3	3.60949e-05	0.0360949	0.001
	Argentina cardotiana 1	3.60949e-05	0.0360949	0.001
	Argentina cardotiana 2	3.60949e-05	0.0360949	0.001
	Argentina cardotiana 3	3.60949e-05	0.0360949	0.001
	Argentina fallens 1	3.60949e-05	0.0360949	0.001
	Argentina fallens 2	3.60949e-05	0.0360949	0.001
	Argentina festiva 1	7.67972e-05	0.0767972	0.001
	Argentina festiva 2	7.67972e-05	0.0767972	0.001
	Argentina gombalana	3.60949e-05	0.0360949	0.001
	Argentina leuconota var. brachyphyllaria 1	3.60949e-05	0.0360949	0.001
	Argentina leuconota var. brachyphyllaria 2	3.60949e-05	0.0360949	0.001
	Argentina leuconota var. brachyphyllaria 3	3.60949e-05	0.0360949	0.001
	Argentina leuconota var. leuconota 1	3.60949e-05	0.0360949	0.001
	Argentina leuconota var. leuconota 2	3.60949e-05	0.0360949	0.001
	Argentina lineata	7.67972e-05	0.0767972	0.001
	Argentina micropetala 1	7.30174e-05	0.0730174	0.001
	Argentina micropetala 2	7.30174e-05	0.0730174	0.001
	Argentina micropetala 3	7.30174e-05	0.0730174	0.001
	Argentina microphylla 1	3.60949e-05	0.0360949	0.001
	Argentina microphylla 2	3.60949e-05	0.0360949	0.001
	Argentina microphylla 3	3.60949e-05	0.0360949	0.001
	Argentina parvula	3.60949e-05	0.0360949	0.001
	Argentina peduncularis 1	3.60949e-05	0.0360949	0.001
	Argentina peduncularis 2	3.60949e-05	0.0360949	0.001
	Argentina phanerophlebia 1	7.30174e-05	0.0730174	0.001
	Argentina phanerophlebia 2	7.30174e-05	0.0730174	0.001
	Argentina polyphylla 1	3.60949e-05	0.0360949	0.001
	Argentina polyphylla 2	3.60949e-05	0.0360949	0.001
	Argentina polyphylla 3	3.60949e-05	0.0360949	0.001
	Argentina smithiana	3.60949e-05	0.0360949	0.001
	Argentina stenophylla 1	7.32793e-05	0.0732793	0.001
	Argentina stenophylla 2	7.32793e-05	0.0732793	0.001
	Argentina taliensis 1	3.60949e-05	0.0360949	0.001
	Argentina taliensis 2	3.60949e-05	0.0360949	0.001
	Argentina tatsienluensis 1	3.60949e-05	0.0360949	0.001
	Argentina tatsienluensis 2	3.60949e-05	0.0360949	0.001
	Argentina tatsienluensis 3	3.60949e-05	0.0360949	0.001
psaJ	Argentina anserina 1	3.24697e-05	0.0324697	0.001
	Argentina anserina 2	3.24697e-05	0.0324697	0.001
	Argentina anserina 3	3.24697e-05	0.0324697	0.001
	Argentina cardotiana 1	3.24697e-05	0.0324697	0.001
	Argentina cardotiana 2	3.24697e-05	0.0324697	0.001
	Argentina cardotiana 3	3.24697e-05	0.0324697	0.001
	Argentina fallens 1	0.0107838	0.0320974	0.335972
	Argentina fallens 2	0.0107838	0.0320974	0.335972
	Argentina festiva 1	4.10813e-05	0.0410813	0.001
	Argentina festiva 2	4.10813e-05	0.0410813	0.001
	Argentina gombalana	4.10813e-05	0.0410813	0.001
	Argentina leuconota var. brachyphyllaria 1	0.0107838	0.0320974	0.335972
	Argentina leuconota var. brachyphyllaria 2	0.0107838	0.0320974	0.335972
	Argentina leuconota var. brachyphyllaria 3	0.0107838	0.0320974	0.335972
	Argentina leuconota var. leuconota 1	0.0107838	0.0320974	0.335972
	Argentina leuconota var. leuconota 2	0.0107838	0.0320974	0.335972
	Argentina lineata	4.10813e-05	0.0410813	0.001
	Argentina micropetala 1	4.10813e-05	0.0410813	0.001
	Argentina micropetala 2	4.10813e-05	0.0410813	0.001
	Argentina micropetala 3	4.10813e-05	0.0410813	0.001
	Argentina microphylla 1	4.10813e-05	0.0410813	0.001
	Argentina microphylla 2	4.10813e-05	0.0410813	0.001
	Argentina microphylla 3	4.10813e-05	0.0410813	0.001
	Argentina parvula	4.10813e-05	0.0410813	0.001
	Argentina peduncularis 1	0.0107838	0.0320974	0.335972
	Argentina peduncularis 2	0.0107838	0.0320974	0.335972
	Argentina phanerophlebia 1	4.10813e-05	0.0410813	0.001
	Argentina phanerophlebia 2	4.10813e-05	0.0410813	0.001
	Argentina polyphylla 1	4.10813e-05	0.0410813	0.001
	Argentina polyphylla 2	4.10813e-05	0.0410813	0.001
	Argentina polyphylla 3	4.10813e-05	0.0410813	0.001
	Argentina smithiana	3.24697e-05	0.0324697	0.001
	Argentina stenophylla 1	4.10813e-05	0.0410813	0.001
	Argentina stenophylla 2	4.10813e-05	0.0410813	0.001
	Argentina taliensis 1	4.10813e-05	0.0410813	0.001
	Argentina taliensis 2	4.10813e-05	0.0410813	0.001
	Argentina tatsienluensis 1	4.10813e-05	0.0410813	0.001
	Argentina tatsienluensis 2	4.10813e-05	0.0410813	0.001
	Argentina tatsienluensis 3	4.10813e-05	0.0410813	0.001
psbA	Argentina anserina 1	3.34773e-05	0.0334773	0.001
	Argentina anserina 2	3.00223e-05	0.0300223	0.001
	Argentina anserina 3	3.00223e-05	0.0300223	0.001
	Argentina cardotiana 1	2.79089e-05	0.0279089	0.001
	Argentina cardotiana 2	2.79089e-05	0.0279089	0.001
	Argentina cardotiana 3	2.79089e-05	0.0279089	0.001
	Argentina fallens 1	0.00136586	0.0368815	0.0370336
	Argentina fallens 2	0.00136586	0.0368815	0.0370336
	Argentina festiva 1	4.71138e-05	0.0471138	0.001
	Argentina festiva 2	4.71138e-05	0.0471138	0.001
	Argentina gombalana	4.00074e-05	0.0400074	0.001
	Argentina leuconota var. brachyphyllaria 1	4.01959e-05	0.0401959	0.001
	Argentina leuconota var. brachyphyllaria 2	4.01959e-05	0.0401959	0.001
	Argentina leuconota var. brachyphyllaria 3	3.71558e-05	0.0371558	0.001
	Argentina leuconota var. leuconota 1	4.31542e-05	0.0431542	0.001
	Argentina leuconota var. leuconota 2	4.31784e-05	0.0431784	0.001
	Argentina lineata	4.27412e-05	0.0427412	0.001
	Argentina micropetala 1	3.03304e-05	0.0303304	0.001
	Argentina micropetala 2	3.03304e-05	0.0303304	0.001
	Argentina micropetala 3	3.03304e-05	0.0303304	0.001
	Argentina microphylla 1	2.62475e-05	0.0262475	0.001
	Argentina microphylla 2	2.98807e-05	0.0298807	0.001
	Argentina microphylla 3	2.62475e-05	0.0262475	0.001
	Argentina parvula	2.84662e-05	0.0284662	0.001
	Argentina peduncularis 1	4.01959e-05	0.0401959	0.001
	Argentina peduncularis 2	4.01959e-05	0.0401959	0.001
	Argentina phanerophlebia 1	3.01348e-05	0.0301348	0.001
	Argentina phanerophlebia 2	3.01348e-05	0.0301348	0.001
	Argentina polyphylla 1	3.70388e-05	0.0370388	0.001
	Argentina polyphylla 2	3.70388e-05	0.0370388	0.001
	Argentina polyphylla 3	3.70388e-05	0.0370388	0.001
	Argentina smithiana	2.24371e-05	0.0224371	0.001
	Argentina stenophylla 1	2.24371e-05	0.0224371	0.001
	Argentina stenophylla 2	2.24371e-05	0.0224371	0.001
	Argentina taliensis 1	3.01536e-05	0.0301536	0.001
	Argentina taliensis 2	3.01536e-05	0.0301536	0.001
	Argentina tatsienluensis 1	2.63599e-05	0.0263599	0.001
	Argentina tatsienluensis 2	2.63599e-05	0.0263599	0.001
	Argentina tatsienluensis 3	2.63599e-05	0.0263599	0.001
psbB	Argentina anserina 1	0.00182785	0.0754974	0.0242108
	Argentina anserina 2	0.00180821	0.075753	0.0238698
	Argentina anserina 3	0.00180821	0.075753	0.0238698
	Argentina cardotiana 1	0.000901837	0.0759723	0.0118706
	Argentina cardotiana 2	0.000915221	0.0719119	0.012727
	Argentina cardotiana 3	0.00091793	0.0751123	0.0122208
	Argentina fallens 1	0.000893049	0.0780061	0.0114484
	Argentina fallens 2	0.000895297	0.0811304	0.0110353
	Argentina festiva 1	0.00361248	0.0829259	0.0435627
	Argentina festiva 2	0.00361248	0.0829259	0.0435627
	Argentina gombalana	0.000873745	0.081979	0.0106582
	Argentina leuconota var. brachyphyllaria 1	0.000894393	0.0743256	0.0120335
	Argentina leuconota var. brachyphyllaria 2	0.000894393	0.0743256	0.0120335
	Argentina leuconota var. brachyphyllaria 3	0.000894393	0.0743256	0.0120335
	Argentina leuconota var. leuconota 1	0.000878782	0.0758946	0.011579
	Argentina leuconota var. leuconota 2	0.000889004	0.0717165	0.0123961
	Argentina lineata	0.00352066	0.0935472	0.0376351
	Argentina micropetala 1	0.000901542	0.0748343	0.0120472
	Argentina micropetala 2	0.000901542	0.0748343	0.0120472
	Argentina micropetala 3	0.000901542	0.0748343	0.0120472
	Argentina microphylla 1	0.000908766	0.0755837	0.0120233
	Argentina microphylla 2	0.000908766	0.0755837	0.0120233
	Argentina microphylla 3	0.000908766	0.0755837	0.0120233
	Argentina parvula	0.00269619	0.079774	0.0337978
	Argentina peduncularis 1	0.000891155	0.0747702	0.0119186
	Argentina peduncularis 2	0.000891155	0.0747702	0.0119186
	Argentina phanerophlebia 1	0.00179144	0.0693591	0.0258285
	Argentina phanerophlebia 2	0.00179144	0.0693591	0.0258285
	Argentina polyphylla 1	0.00267714	0.0737515	0.0362994
	Argentina polyphylla 2	0.00267714	0.0737515	0.0362994
	Argentina polyphylla 3	0.00268159	0.0768814	0.0348796
	Argentina smithiana	0.000908704	0.0564728	0.016091
	Argentina stenophylla 1	0.0018316	0.0779587	0.0234945
	Argentina stenophylla 2	0.0018265	0.0748337	0.0244074
	Argentina taliensis 1	0.00179613	0.0855865	0.0209861
	Argentina taliensis 2	0.00179613	0.0855865	0.0209861
	Argentina tatsienluensis 1	0.000889261	0.0895704	0.00992807
	Argentina tatsienluensis 2	0.000889261	0.0895704	0.00992807
	Argentina tatsienluensis 3	0.000889261	0.0895704	0.00992807
psbC	Argentina anserina 1	6.00757e-05	0.0600757	0.001
	Argentina anserina 2	5.75676e-05	0.0575676	0.001
	Argentina anserina 3	6.00689e-05	0.0600689	0.001
	Argentina cardotiana 1	5.5305e-05	0.055305	0.001
	Argentina cardotiana 2	5.85515e-05	0.0585515	0.001
	Argentina cardotiana 3	5.85515e-05	0.0585515	0.001
	Argentina fallens 1	0.000982033	0.0582686	0.0168535
	Argentina fallens 2	0.000982033	0.0582686	0.0168535
	Argentina festiva 1	0.00103462	0.0602076	0.0171842
	Argentina festiva 2	0.00103462	0.0602076	0.0171842
	Argentina gombalana	0.000987942	0.0631482	0.0156448
	Argentina leuconota var. brachyphyllaria 1	0.000982033	0.0582686	0.0168535
	Argentina leuconota var. brachyphyllaria 2	0.000982033	0.0582686	0.0168535
	Argentina leuconota var. brachyphyllaria 3	0.000982033	0.0582686	0.0168535
	Argentina leuconota var. leuconota 1	0.000982033	0.0582686	0.0168535
	Argentina leuconota var. leuconota 2	0.000982033	0.0582686	0.0168535
	Argentina lineata	0.00104348	0.0625925	0.016671
	Argentina micropetala 1	5.75313e-05	0.0575313	0.001
	Argentina micropetala 2	5.75313e-05	0.0575313	0.001
	Argentina micropetala 3	5.75313e-05	0.0575313	0.001
	Argentina microphylla 1	5.78902e-05	0.0578902	0.001
	Argentina microphylla 2	5.78902e-05	0.0578902	0.001
	Argentina microphylla 3	6.09017e-05	0.0609017	0.001
	Argentina parvula	0.00102143	0.0478107	0.0213641
	Argentina peduncularis 1	0.000982033	0.0582686	0.0168535
	Argentina peduncularis 2	0.000982033	0.0582686	0.0168535
	Argentina phanerophlebia 1	0.00194414	0.051366	0.0378487
	Argentina phanerophlebia 2	0.00194414	0.051366	0.0378487
	Argentina polyphylla 1	0.0010377	0.0563009	0.0184314
	Argentina polyphylla 2	0.000988471	0.058133	0.0170036
	Argentina polyphylla 3	0.0010377	0.0563009	0.0184314
	Argentina smithiana	4.99164e-05	0.0499164	0.001
	Argentina stenophylla 1	5.01568e-05	0.0501568	0.001
	Argentina stenophylla 2	5.01568e-05	0.0501568	0.001
	Argentina taliensis 1	6.07142e-05	0.0607142	0.001
	Argentina taliensis 2	6.07142e-05	0.0607142	0.001
	Argentina tatsienluensis 1	5.53095e-05	0.0553095	0.001
	Argentina tatsienluensis 2	5.53095e-05	0.0553095	0.001
	Argentina tatsienluensis 3	5.53095e-05	0.0553095	0.001
psbD	Argentina anserina 1	3.02511e-05	0.0302511	0.001
	Argentina anserina 2	3.20009e-05	0.0320009	0.001
	Argentina anserina 3	3.20009e-05	0.0320009	0.001
	Argentina cardotiana 1	0.00118904	0.0383731	0.0309861
	Argentina cardotiana 2	0.00118904	0.0383731	0.0309861
	Argentina cardotiana 3	0.00124185	0.0340208	0.0365025
	Argentina fallens 1	4.87735e-05	0.0487735	0.001
	Argentina fallens 2	4.87735e-05	0.0487735	0.001
	Argentina festiva 1	4.30412e-05	0.0430412	0.001
	Argentina festiva 2	4.30412e-05	0.0430412	0.001
	Argentina gombalana	3.78356e-05	0.0378356	0.001
	Argentina leuconota var. brachyphyllaria 1	4.48135e-05	0.0448135	0.001
	Argentina leuconota var. brachyphyllaria 2	4.87735e-05	0.0487735	0.001
	Argentina leuconota var. brachyphyllaria 3	4.87735e-05	0.0487735	0.001
	Argentina leuconota var. leuconota 1	5.2299e-05	0.052299	0.001
	Argentina leuconota var. leuconota 2	4.87735e-05	0.0487735	0.001
	Argentina lineata	3.79549e-05	0.0379549	0.001
	Argentina micropetala 1	3.72063e-05	0.0372063	0.001
	Argentina micropetala 2	3.72063e-05	0.0372063	0.001
	Argentina micropetala 3	3.72063e-05	0.0372063	0.001
	Argentina microphylla 1	0.00120252	0.0338855	0.0354878
	Argentina microphylla 2	0.00120252	0.0338855	0.0354878
	Argentina microphylla 3	0.00120252	0.0338855	0.0354878
	Argentina parvula	3.48576e-05	0.0348576	0.001
	Argentina peduncularis 1	4.87735e-05	0.0487735	0.001
	Argentina peduncularis 2	4.87735e-05	0.0487735	0.001
	Argentina phanerophlebia 1	3.35742e-05	0.0335742	0.001
	Argentina phanerophlebia 2	3.35742e-05	0.0335742	0.001
	Argentina polyphylla 1	3.48576e-05	0.0348576	0.001
	Argentina polyphylla 2	3.48576e-05	0.0348576	0.001
	Argentina polyphylla 3	3.48576e-05	0.0348576	0.001
	Argentina smithiana	2.45436e-05	0.0245436	0.001
	Argentina stenophylla 1	3.01357e-05	0.0301357	0.001
	Argentina stenophylla 2	3.01357e-05	0.0301357	0.001
	Argentina taliensis 1	0.00119935	0.0360335	0.0332842
	Argentina taliensis 2	0.00119935	0.0360335	0.0332842
	Argentina tatsienluensis 1	0.00118897	0.0305589	0.0389074
	Argentina tatsienluensis 2	0.00118897	0.0305589	0.0389074
	Argentina tatsienluensis 3	0.00118897	0.0305589	0.0389074
psbE	Argentina anserina 1	0.00576575	0.0234753	0.245609
	Argentina anserina 2	0.0066693	0.0595848	0.11193
	Argentina anserina 3	0.0066693	0.0595848	0.11193
	Argentina cardotiana 1	0.0066693	0.0595848	0.11193
	Argentina cardotiana 2	0.0066693	0.0595848	0.11193
	Argentina cardotiana 3	0.0066693	0.0595848	0.11193
	Argentina fallens 1	0.00499549	0.0426772	0.117053
	Argentina fallens 2	0.00499549	0.0426772	0.117053
	Argentina festiva 1	0.00503648	0.06106	0.0824841
	Argentina festiva 2	0.00503648	0.06106	0.0824841
	Argentina gombalana	0.00450412	0.0578816	0.0778161
	Argentina leuconota var. brachyphyllaria 1	0.00499549	0.0426772	0.117053
	Argentina leuconota var. brachyphyllaria 2	0.00499549	0.0426772	0.117053
	Argentina leuconota var. brachyphyllaria 3	0.00499549	0.0426772	0.117053
	Argentina leuconota var. leuconota 1	0.00499549	0.0426772	0.117053
	Argentina leuconota var. leuconota 2	0.00499549	0.0426772	0.117053
	Argentina lineata	0.00503648	0.06106	0.0824841
	Argentina micropetala 1	0.00468045	0.0631826	0.0740781
	Argentina micropetala 2	0.00468045	0.0631826	0.0740781
	Argentina micropetala 3	0.00468045	0.0631826	0.0740781
	Argentina microphylla 1	0.00576575	0.0234753	0.245609
	Argentina microphylla 2	0.00576575	0.0234753	0.245609
	Argentina microphylla 3	0.00576575	0.0234753	0.245609
	Argentina parvula	0.00520874	0.0804416	0.0647519
	Argentina peduncularis 1	0.00499549	0.0426772	0.117053
	Argentina peduncularis 2	0.00499549	0.0426772	0.117053
	Argentina phanerophlebia 1	0.00489621	0.0957879	0.0511151
	Argentina phanerophlebia 2	0.00489621	0.0957879	0.0511151
	Argentina polyphylla 1	0.00520874	0.0804416	0.0647519
	Argentina polyphylla 2	0.00520874	0.0804416	0.0647519
	Argentina polyphylla 3	0.00520874	0.0804416	0.0647519
	Argentina smithiana	0.0066693	0.0595848	0.11193
	Argentina stenophylla 1	0.00499549	0.0426772	0.117053
	Argentina stenophylla 2	0.00499549	0.0426772	0.117053
	Argentina taliensis 1	0.00576575	0.0234753	0.245609
	Argentina taliensis 2	0.00576575	0.0234753	0.245609
	Argentina tatsienluensis 1	0.0066693	0.0595848	0.11193
	Argentina tatsienluensis 2	0.0066693	0.0595848	0.11193
	Argentina tatsienluensis 3	0.0066693	0.0595848	0.11193
psbF	Argentina anserina 1	0.0123016	0.0384601	0.319854
	Argentina anserina 2	0.0239217	0.0770336	0.310536
	Argentina anserina 3	0.0239217	0.0770336	0.310536
	Argentina cardotiana 1	5.01935e-05	0.0501935	0.001
	Argentina cardotiana 2	5.01935e-05	0.0501935	0.001
	Argentina cardotiana 3	5.01935e-05	0.0501935	0.001
	Argentina fallens 1	0.0123016	0.0384601	0.319854
	Argentina fallens 2	0.0123016	0.0384601	0.319854
	Argentina festiva 1	5.01935e-05	0.0501935	0.001
	Argentina festiva 2	5.01935e-05	0.0501935	0.001
	Argentina gombalana	0.0123016	0.0384601	0.319854
	Argentina leuconota var. brachyphyllaria 1	0.0123016	0.0384601	0.319854
	Argentina leuconota var. brachyphyllaria 2	0.0123016	0.0384601	0.319854
	Argentina leuconota var. brachyphyllaria 3	0.0123016	0.0384601	0.319854
	Argentina leuconota var. leuconota 1	0.0123016	0.0384601	0.319854
	Argentina leuconota var. leuconota 2	0.0123016	0.0384601	0.319854
	Argentina lineata	5.01935e-05	0.0501935	0.001
	Argentina micropetala 1	5.01935e-05	0.0501935	0.001
	Argentina micropetala 2	5.01935e-05	0.0501935	0.001
	Argentina micropetala 3	5.01935e-05	0.0501935	0.001
	Argentina microphylla 1	0.0123016	0.0384601	0.319854
	Argentina microphylla 2	0.0123016	0.0384601	0.319854
	Argentina microphylla 3	0.0123016	0.0384601	0.319854
	Argentina parvula	5.01935e-05	0.0501935	0.001
	Argentina peduncularis 1	0.0123016	0.0384601	0.319854
	Argentina peduncularis 2	0.0123016	0.0384601	0.319854
	Argentina phanerophlebia 1	5.01935e-05	0.0501935	0.001
	Argentina phanerophlebia 2	5.01935e-05	0.0501935	0.001
	Argentina polyphylla 1	5.01935e-05	0.0501935	0.001
	Argentina polyphylla 2	5.01935e-05	0.0501935	0.001
	Argentina polyphylla 3	5.01935e-05	0.0501935	0.001
	Argentina smithiana	5.01935e-05	0.0501935	0.001
	Argentina stenophylla 1	0.0123016	0.0384601	0.319854
	Argentina stenophylla 2	0.0123016	0.0384601	0.319854
	Argentina taliensis 1	0.0123016	0.0384601	0.319854
	Argentina taliensis 2	0.0123016	0.0384601	0.319854
	Argentina tatsienluensis 1	0.0123016	0.0384601	0.319854
	Argentina tatsienluensis 2	0.0123016	0.0384601	0.319854
	Argentina tatsienluensis 3	0.0123016	0.0384601	0.319854
psbH	Argentina anserina 1	9.66958e-05	0.0966958	0.001
	Argentina anserina 2	9.66958e-05	0.0966958	0.001
	Argentina anserina 3	9.66958e-05	0.0966958	0.001
	Argentina cardotiana 1	4.31842e-05	0.0431842	0.001
	Argentina cardotiana 2	4.31842e-05	0.0431842	0.001
	Argentina cardotiana 3	4.31842e-05	0.0431842	0.001
	Argentina fallens 1	4.31842e-05	0.0431842	0.001
	Argentina fallens 2	4.31842e-05	0.0431842	0.001
	Argentina festiva 1	0.000131195	0.131195	0.001
	Argentina festiva 2	0.000131195	0.131195	0.001
	Argentina gombalana	4.31842e-05	0.0431842	0.001
	Argentina leuconota var. brachyphyllaria 1	4.31842e-05	0.0431842	0.001
	Argentina leuconota var. brachyphyllaria 2	4.31842e-05	0.0431842	0.001
	Argentina leuconota var. brachyphyllaria 3	4.31842e-05	0.0431842	0.001
	Argentina leuconota var. leuconota 1	4.31842e-05	0.0431842	0.001
	Argentina leuconota var. leuconota 2	4.31842e-05	0.0431842	0.001
	Argentina lineata	0.000131195	0.131195	0.001
	Argentina micropetala 1	7.24777e-05	0.0724777	0.001
	Argentina micropetala 2	7.24777e-05	0.0724777	0.001
	Argentina micropetala 3	7.24777e-05	0.0724777	0.001
	Argentina microphylla 1	6.68263e-05	0.0668263	0.001
	Argentina microphylla 2	6.68263e-05	0.0668263	0.001
	Argentina microphylla 3	6.68263e-05	0.0668263	0.001
	Argentina parvula	6.68263e-05	0.0668263	0.001
	Argentina peduncularis 1	4.31842e-05	0.0431842	0.001
	Argentina peduncularis 2	4.31842e-05	0.0431842	0.001
	Argentina phanerophlebia 1	4.31842e-05	0.0431842	0.001
	Argentina phanerophlebia 2	4.31842e-05	0.0431842	0.001
	Argentina polyphylla 1	6.68263e-05	0.0668263	0.001
	Argentina polyphylla 2	6.68263e-05	0.0668263	0.001
	Argentina polyphylla 3	6.68263e-05	0.0668263	0.001
	Argentina smithiana	7.16873e-05	0.0716873	0.001
	Argentina stenophylla 1	0.000114036	0.114036	0.001
	Argentina stenophylla 2	9.11296e-05	0.0911296	0.001
	Argentina taliensis 1	6.68263e-05	0.0668263	0.001
	Argentina taliensis 2	6.68263e-05	0.0668263	0.001
	Argentina tatsienluensis 1	6.68263e-05	0.0668263	0.001
	Argentina tatsienluensis 2	6.68263e-05	0.0668263	0.001
	Argentina tatsienluensis 3	0.00548865	0.0700779	0.0783221
psbI	Argentina anserina 1	NA	NA	NA
	Argentina anserina 2	3.57494e-05	0.0357494	0.001
	Argentina anserina 3	3.57494e-05	0.0357494	0.001
	Argentina cardotiana 1	NA	NA	NA
	Argentina cardotiana 2	NA	NA	NA
	Argentina cardotiana 3	NA	NA	NA
	Argentina fallens 1	NA	NA	NA
	Argentina fallens 2	NA	NA	NA
	Argentina festiva 1	6.02561e-05	0.0602561	0.001
	Argentina festiva 2	6.02561e-05	0.0602561	0.001
	Argentina gombalana	NA	NA	NA
	Argentina leuconota var. brachyphyllaria 1	NA	NA	NA
	Argentina leuconota var. brachyphyllaria 2	NA	NA	NA
	Argentina leuconota var. brachyphyllaria 3	NA	NA	NA
	Argentina leuconota var. leuconota 1	NA	NA	NA
	Argentina leuconota var. leuconota 2	NA	NA	NA
	Argentina lineata	6.02561e-05	0.0602561	0.001
	Argentina micropetala 1	NA	NA	NA
	Argentina micropetala 2	NA	NA	NA
	Argentina micropetala 3	NA	NA	NA
	Argentina microphylla 1	NA	NA	NA
	Argentina microphylla 2	NA	NA	NA
	Argentina microphylla 3	NA	NA	NA
	Argentina parvula	NA	NA	NA
	Argentina peduncularis 1	NA	NA	NA
	Argentina peduncularis 2	NA	NA	NA
	Argentina phanerophlebia 1	NA	NA	NA
	Argentina phanerophlebia 2	NA	NA	NA
	Argentina polyphylla 1	NA	NA	NA
	Argentina polyphylla 2	NA	NA	NA
	Argentina polyphylla 3	NA	NA	NA
	Argentina smithiana	NA	NA	NA
	Argentina stenophylla 1	3.08513e-05	0.0308513	0.001
	Argentina stenophylla 2	7.0296e-05	0.070296	0.001
	Argentina taliensis 1	NA	NA	NA
	Argentina taliensis 2	NA	NA	NA
	Argentina tatsienluensis 1	3.57714e-05	0.0357714	0.001
	Argentina tatsienluensis 2	3.57714e-05	0.0357714	0.001
	Argentina tatsienluensis 3	3.57714e-05	0.0357714	0.001
psbJ	Argentina anserina 1	0.0108659	0.000217318	50
	Argentina anserina 2	0.0108659	0.000217318	50
	Argentina anserina 3	0.0108659	0.000217318	50
	Argentina cardotiana 1	0.0108659	0.000217318	50
	Argentina cardotiana 2	0.0108659	0.000217318	50
	Argentina cardotiana 3	0.0108659	0.000217318	50
	Argentina fallens 1	0.0108659	0.000217318	50
	Argentina fallens 2	0.0108659	0.000217318	50
	Argentina festiva 1	0.0100962	0.0456608	0.221113
	Argentina festiva 2	0.0100962	0.0456608	0.221113
	Argentina gombalana	0.0108659	0.000217318	50
	Argentina leuconota var. brachyphyllaria 1	0.0108659	0.000217318	50
	Argentina leuconota var. brachyphyllaria 2	0.0108659	0.000217318	50
	Argentina leuconota var. brachyphyllaria 3	0.0108659	0.000217318	50
	Argentina leuconota var. leuconota 1	0.0108659	0.000217318	50
	Argentina leuconota var. leuconota 2	0.0108659	0.000217318	50
	Argentina lineata	0.0100962	0.0456608	0.221113
	Argentina micropetala 1	NA	NA	NA
	Argentina micropetala 2	NA	NA	NA
	Argentina micropetala 3	NA	NA	NA
	Argentina microphylla 1	0.0108659	0.000217318	50
	Argentina microphylla 2	0.0108659	0.000217318	50
	Argentina microphylla 3	0.0108659	0.000217318	50
	Argentina parvula	0.0100962	0.0456608	0.221113
	Argentina peduncularis 1	0.0108659	0.000217318	50
	Argentina peduncularis 2	0.0108659	0.000217318	50
	Argentina phanerophlebia 1	0.0108659	0.000217318	50
	Argentina phanerophlebia 2	0.0108659	0.000217318	50
	Argentina polyphylla 1	0.0100962	0.0456608	0.221113
	Argentina polyphylla 2	0.0100962	0.0456608	0.221113
	Argentina polyphylla 3	0.0100962	0.0456608	0.221113
	Argentina smithiana	0.0108659	0.000217318	50
	Argentina stenophylla 1	0.0108659	0.000217318	50
	Argentina stenophylla 2	0.0108659	0.000217318	50
	Argentina taliensis 1	0.0108659	0.000217318	50
	Argentina taliensis 2	0.0108659	0.000217318	50
	Argentina tatsienluensis 1	0.0108659	0.000217318	50
	Argentina tatsienluensis 2	0.0108659	0.000217318	50
	Argentina tatsienluensis 3	0.0108659	0.000217318	50
psbK	Argentina anserina 1	0.00684034	0.16522	0.0414013
	Argentina anserina 2	0.00684034	0.16522	0.0414013
	Argentina anserina 3	0.00684034	0.16522	0.0414013
	Argentina cardotiana 1	0.00664916	0.182881	0.0363578
	Argentina cardotiana 2	0.00664916	0.182881	0.0363578
	Argentina cardotiana 3	0.00664916	0.182881	0.0363578
	Argentina fallens 1	0.006886	0.252324	0.0272903
	Argentina fallens 2	0.006886	0.252324	0.0272903
	Argentina festiva 1	0.00666537	0.208551	0.0319604
	Argentina festiva 2	0.00666537	0.208551	0.0319604
	Argentina gombalana	0.0069852	0.260933	0.0267701
	Argentina leuconota var. brachyphyllaria 1	0.006886	0.252324	0.0272903
	Argentina leuconota var. brachyphyllaria 2	0.006886	0.252324	0.0272903
	Argentina leuconota var. brachyphyllaria 3	0.006886	0.252324	0.0272903
	Argentina leuconota var. leuconota 1	0.006886	0.252324	0.0272903
	Argentina leuconota var. leuconota 2	0.006886	0.252324	0.0272903
	Argentina lineata	0.0209207	0.134383	0.155679
	Argentina micropetala 1	0.000146103	0.146103	0.001
	Argentina micropetala 2	0.000146103	0.146103	0.001
	Argentina micropetala 3	0.000146103	0.146103	0.001
	Argentina microphylla 1	0.00670681	0.176801	0.0379342
	Argentina microphylla 2	0.00670681	0.176801	0.0379342
	Argentina microphylla 3	0.00670681	0.176801	0.0379342
	Argentina parvula	0.00684034	0.16522	0.0414013
	Argentina peduncularis 1	0.006886	0.252324	0.0272903
	Argentina peduncularis 2	0.006886	0.252324	0.0272903
	Argentina phanerophlebia 1	0.000146103	0.146103	0.001
	Argentina phanerophlebia 2	0.000146103	0.146103	0.001
	Argentina polyphylla 1	0.00684034	0.16522	0.0414013
	Argentina polyphylla 2	0.00684034	0.16522	0.0414013
	Argentina polyphylla 3	0.00684034	0.16522	0.0414013
	Argentina smithiana	0.00684034	0.16522	0.0414013
	Argentina stenophylla 1	0.000199194	0.199194	0.001
	Argentina stenophylla 2	0.000199194	0.199194	0.001
	Argentina taliensis 1	0.00670681	0.176801	0.0379342
	Argentina taliensis 2	0.00670681	0.176801	0.0379342
	Argentina tatsienluensis 1	0.00670681	0.176801	0.0379342
	Argentina tatsienluensis 2	0.00670681	0.176801	0.0379342
	Argentina tatsienluensis 3	0.00670681	0.176801	0.0379342
psbL	Argentina anserina 1	NA	NA	NA
	Argentina anserina 2	NA	NA	NA
	Argentina anserina 3	NA	NA	NA
	Argentina cardotiana 1	3.50792e-05	0.0350792	0.001
	Argentina cardotiana 2	3.50792e-05	0.0350792	0.001
	Argentina cardotiana 3	3.50792e-05	0.0350792	0.001
	Argentina fallens 1	NA	NA	NA
	Argentina fallens 2	NA	NA	NA
	Argentina festiva 1	NA	NA	NA
	Argentina festiva 2	NA	NA	NA
	Argentina gombalana	3.49458e-05	0.0349458	0.001
	Argentina leuconota var. brachyphyllaria 1	NA	NA	NA
	Argentina leuconota var. brachyphyllaria 2	NA	NA	NA
	Argentina leuconota var. brachyphyllaria 3	NA	NA	NA
	Argentina leuconota var. leuconota 1	NA	NA	NA
	Argentina leuconota var. leuconota 2	NA	NA	NA
	Argentina lineata	NA	NA	NA
	Argentina micropetala 1	NA	NA	NA
	Argentina micropetala 2	NA	NA	NA
	Argentina micropetala 3	NA	NA	NA
	Argentina microphylla 1	NA	NA	NA
	Argentina microphylla 2	NA	NA	NA
	Argentina microphylla 3	NA	NA	NA
	Argentina parvula	NA	NA	NA
	Argentina peduncularis 1	NA	NA	NA
	Argentina peduncularis 2	NA	NA	NA
	Argentina phanerophlebia 1	NA	NA	NA
	Argentina phanerophlebia 2	NA	NA	NA
	Argentina polyphylla 1	NA	NA	NA
	Argentina polyphylla 2	NA	NA	NA
	Argentina polyphylla 3	NA	NA	NA
	Argentina smithiana	NA	NA	NA
	Argentina stenophylla 1	3.50792e-05	0.0350792	0.001
	Argentina stenophylla 2	3.50792e-05	0.0350792	0.001
	Argentina taliensis 1	NA	NA	NA
	Argentina taliensis 2	NA	NA	NA
	Argentina tatsienluensis 1	NA	NA	NA
	Argentina tatsienluensis 2	NA	NA	NA
	Argentina tatsienluensis 3	NA	NA	NA
psbM	Argentina anserina 1	0.000559273	0.559273	0.001
	Argentina anserina 2	3.68758e-05	0.0368758	0.001
	Argentina anserina 3	3.68758e-05	0.0368758	0.001
	Argentina cardotiana 1	3.68758e-05	0.0368758	0.001
	Argentina cardotiana 2	3.68758e-05	0.0368758	0.001
	Argentina cardotiana 3	3.68758e-05	0.0368758	0.001
	Argentina fallens 1	3.68758e-05	0.0368758	0.001
	Argentina fallens 2	3.68758e-05	0.0368758	0.001
	Argentina festiva 1	3.68758e-05	0.0368758	0.001
	Argentina festiva 2	3.68758e-05	0.0368758	0.001
	Argentina gombalana	3.68758e-05	0.0368758	0.001
	Argentina leuconota var. brachyphyllaria 1	3.68758e-05	0.0368758	0.001
	Argentina leuconota var. brachyphyllaria 2	3.68758e-05	0.0368758	0.001
	Argentina leuconota var. brachyphyllaria 3	3.68758e-05	0.0368758	0.001
	Argentina leuconota var. leuconota 1	3.68758e-05	0.0368758	0.001
	Argentina leuconota var. leuconota 2	3.68758e-05	0.0368758	0.001
	Argentina lineata	3.68758e-05	0.0368758	0.001
	Argentina micropetala 1	3.68758e-05	0.0368758	0.001
	Argentina micropetala 2	3.68758e-05	0.0368758	0.001
	Argentina micropetala 3	3.68758e-05	0.0368758	0.001
	Argentina microphylla 1	7.35901e-05	0.0735901	0.001
	Argentina microphylla 2	7.35901e-05	0.0735901	0.001
	Argentina microphylla 3	7.35901e-05	0.0735901	0.001
	Argentina parvula	3.68758e-05	0.0368758	0.001
	Argentina peduncularis 1	3.68758e-05	0.0368758	0.001
	Argentina peduncularis 2	3.68758e-05	0.0368758	0.001
	Argentina phanerophlebia 1	0.000159795	0.159795	0.001
	Argentina phanerophlebia 2	0.000159795	0.159795	0.001
	Argentina polyphylla 1	3.68758e-05	0.0368758	0.001
	Argentina polyphylla 2	3.68758e-05	0.0368758	0.001
	Argentina polyphylla 3	3.68758e-05	0.0368758	0.001
	Argentina smithiana	3.68758e-05	0.0368758	0.001
	Argentina stenophylla 1	3.68758e-05	0.0368758	0.001
	Argentina stenophylla 2	3.68758e-05	0.0368758	0.001
	Argentina taliensis 1	3.68758e-05	0.0368758	0.001
	Argentina taliensis 2	3.68758e-05	0.0368758	0.001
	Argentina tatsienluensis 1	3.68758e-05	0.0368758	0.001
	Argentina tatsienluensis 2	3.68758e-05	0.0368758	0.001
	Argentina tatsienluensis 3	3.68758e-05	0.0368758	0.001
psbN	Argentina anserina 1	NA	NA	NA
	Argentina anserina 2	NA	NA	NA
	Argentina anserina 3	NA	NA	NA
	Argentina cardotiana 1	5.67034e-05	0.0567034	0.001
	Argentina cardotiana 2	5.67034e-05	0.0567034	0.001
	Argentina cardotiana 3	5.67034e-05	0.0567034	0.001
	Argentina fallens 1	2.74357e-05	0.0274357	0.001
	Argentina fallens 2	2.74357e-05	0.0274357	0.001
	Argentina festiva 1	5.23121e-05	0.0523121	0.001
	Argentina festiva 2	5.23121e-05	0.0523121	0.001
	Argentina gombalana	2.74357e-05	0.0274357	0.001
	Argentina leuconota var. brachyphyllaria 1	2.74357e-05	0.0274357	0.001
	Argentina leuconota var. brachyphyllaria 2	2.74357e-05	0.0274357	0.001
	Argentina leuconota var. brachyphyllaria 3	2.74357e-05	0.0274357	0.001
	Argentina leuconota var. leuconota 1	2.74357e-05	0.0274357	0.001
	Argentina leuconota var. leuconota 2	2.74357e-05	0.0274357	0.001
	Argentina lineata	5.23121e-05	0.0523121	0.001
	Argentina micropetala 1	NA	NA	NA
	Argentina micropetala 2	NA	NA	NA
	Argentina micropetala 3	NA	NA	NA
	Argentina microphylla 1	NA	NA	NA
	Argentina microphylla 2	NA	NA	NA
	Argentina microphylla 3	NA	NA	NA
	Argentina parvula	NA	NA	NA
	Argentina peduncularis 1	2.74357e-05	0.0274357	0.001
	Argentina peduncularis 2	2.74357e-05	0.0274357	0.001
	Argentina phanerophlebia 1	NA	NA	NA
	Argentina phanerophlebia 2	NA	NA	NA
	Argentina polyphylla 1	NA	NA	NA
	Argentina polyphylla 2	NA	NA	NA
	Argentina polyphylla 3	NA	NA	NA
	Argentina smithiana	NA	NA	NA
	Argentina stenophylla 1	NA	NA	NA
	Argentina stenophylla 2	NA	NA	NA
	Argentina taliensis 1	2.58344e-05	0.0258344	0.001
	Argentina taliensis 2	2.58344e-05	0.0258344	0.001
	Argentina tatsienluensis 1	NA	NA	NA
	Argentina tatsienluensis 2	NA	NA	NA
	Argentina tatsienluensis 3	NA	NA	NA
psbT	Argentina anserina 1	NA	NA	NA
	Argentina anserina 2	NA	NA	NA
	Argentina anserina 3	NA	NA	NA
	Argentina cardotiana 1	NA	NA	NA
	Argentina cardotiana 2	NA	NA	NA
	Argentina cardotiana 3	NA	NA	NA
	Argentina fallens 1	NA	NA	NA
	Argentina fallens 2	NA	NA	NA
	Argentina festiva 1	NA	NA	NA
	Argentina festiva 2	NA	NA	NA
	Argentina gombalana	NA	NA	NA
	Argentina leuconota var. brachyphyllaria 1	NA	NA	NA
	Argentina leuconota var. brachyphyllaria 2	NA	NA	NA
	Argentina leuconota var. brachyphyllaria 3	NA	NA	NA
	Argentina leuconota var. leuconota 1	NA	NA	NA
	Argentina leuconota var. leuconota 2	NA	NA	NA
	Argentina lineata	NA	NA	NA
	Argentina micropetala 1	8.80551e-05	0.0880551	0.001
	Argentina micropetala 2	8.80551e-05	0.0880551	0.001
	Argentina micropetala 3	8.80551e-05	0.0880551	0.001
	Argentina microphylla 1	NA	NA	NA
	Argentina microphylla 2	NA	NA	NA
	Argentina microphylla 3	NA	NA	NA
	Argentina parvula	NA	NA	NA
	Argentina peduncularis 1	NA	NA	NA
	Argentina peduncularis 2	NA	NA	NA
	Argentina phanerophlebia 1	NA	NA	NA
	Argentina phanerophlebia 2	NA	NA	NA
	Argentina polyphylla 1	NA	NA	NA
	Argentina polyphylla 2	NA	NA	NA
	Argentina polyphylla 3	NA	NA	NA
	Argentina smithiana	NA	NA	NA
	Argentina stenophylla 1	NA	NA	NA
	Argentina stenophylla 2	NA	NA	NA
	Argentina taliensis 1	NA	NA	NA
	Argentina taliensis 2	NA	NA	NA
	Argentina tatsienluensis 1	NA	NA	NA
	Argentina tatsienluensis 2	NA	NA	NA
	Argentina tatsienluensis 3	NA	NA	NA
psbZ	Argentina anserina 1	5.01375e-05	0.0501375	0.001
	Argentina anserina 2	5.01375e-05	0.0501375	0.001
	Argentina anserina 3	5.01375e-05	0.0501375	0.001
	Argentina cardotiana 1	0.00691644	0.0519516	0.133132
	Argentina cardotiana 2	0.00691644	0.0519516	0.133132
	Argentina cardotiana 3	0.00691644	0.0519516	0.133132
	Argentina fallens 1	0.0140996	0.047902	0.294343
	Argentina fallens 2	0.0140996	0.047902	0.294343
	Argentina festiva 1	0.0065763	0.103547	0.0635106
	Argentina festiva 2	0.0065763	0.103547	0.0635106
	Argentina gombalana	0.0140996	0.047902	0.294343
	Argentina leuconota var. brachyphyllaria 1	0.0140996	0.047902	0.294343
	Argentina leuconota var. brachyphyllaria 2	0.0140996	0.047902	0.294343
	Argentina leuconota var. brachyphyllaria 3	0.0140996	0.047902	0.294343
	Argentina leuconota var. leuconota 1	0.0142985	0.0504646	0.283337
	Argentina leuconota var. leuconota 2	0.0140996	0.047902	0.294343
	Argentina lineata	0.0065763	0.103547	0.0635106
	Argentina micropetala 1	0.00691644	0.0519516	0.133132
	Argentina micropetala 2	0.00691644	0.0519516	0.133132
	Argentina micropetala 3	0.00691644	0.0519516	0.133132
	Argentina microphylla 1	0.00678613	0.0985971	0.0688269
	Argentina microphylla 2	0.00678613	0.0985971	0.0688269
	Argentina microphylla 3	0.00678613	0.0985971	0.0688269
	Argentina parvula	0.00691644	0.0519516	0.133132
	Argentina peduncularis 1	0.0140996	0.047902	0.294343
	Argentina peduncularis 2	0.0140996	0.047902	0.294343
	Argentina phanerophlebia 1	0.00691644	0.0519516	0.133132
	Argentina phanerophlebia 2	0.00691644	0.0519516	0.133132
	Argentina polyphylla 1	0.00691644	0.0519516	0.133132
	Argentina polyphylla 2	0.00691644	0.0519516	0.133132
	Argentina polyphylla 3	0.00691644	0.0519516	0.133132
	Argentina smithiana	5.01375e-05	0.0501375	0.001
	Argentina stenophylla 1	0.00667551	0.0750087	0.0889965
	Argentina stenophylla 2	0.00667551	0.0750087	0.0889965
	Argentina taliensis 1	0.00678613	0.0985971	0.0688269
	Argentina taliensis 2	0.00678613	0.0985971	0.0688269
	Argentina tatsienluensis 1	0.00678613	0.0985971	0.0688269
	Argentina tatsienluensis 2	0.00678613	0.0985971	0.0688269
	Argentina tatsienluensis 3	0.00678613	0.0985971	0.0688269
rbcL	Argentina anserina 1	0.00882495	0.0880778	0.100195
	Argentina anserina 2	0.0097831	0.0894718	0.109343
	Argentina anserina 3	0.0097831	0.0894718	0.109343
	Argentina cardotiana 1	0.0115639	0.082639	0.139933
	Argentina cardotiana 2	0.0115639	0.082639	0.139933
	Argentina cardotiana 3	0.0115639	0.082639	0.139933
	Argentina fallens 1	0.0105756	0.105403	0.100334
	Argentina fallens 2	0.0105756	0.105403	0.100334
	Argentina festiva 1	0.00885768	0.0819645	0.108067
	Argentina festiva 2	0.00885768	0.0819645	0.108067
	Argentina gombalana	0.00897144	0.0799724	0.112182
	Argentina leuconota var. brachyphyllaria 1	0.0100935	0.116035	0.0869872
	Argentina leuconota var. brachyphyllaria 2	0.0103555	0.107858	0.09601
	Argentina leuconota var. brachyphyllaria 3	0.0103555	0.107858	0.09601
	Argentina leuconota var. leuconota 1	0.0105568	0.100885	0.104642
	Argentina leuconota var. leuconota 2	0.0103555	0.107858	0.09601
	Argentina lineata	0.00878068	0.0894641	0.0981475
	Argentina micropetala 1	0.0102666	0.110625	0.0928062
	Argentina micropetala 2	0.0102666	0.110625	0.0928062
	Argentina micropetala 3	0.0102666	0.110625	0.0928062
	Argentina microphylla 1	0.00959455	0.103656	0.0925619
	Argentina microphylla 2	0.00963327	0.0997866	0.0965386
	Argentina microphylla 3	0.00963327	0.0997866	0.0965386
	Argentina parvula	0.0125564	0.0877129	0.143154
	Argentina peduncularis 1	0.0105568	0.100885	0.104642
	Argentina peduncularis 2	0.0105568	0.100885	0.104642
	Argentina phanerophlebia 1	0.00969379	0.0963471	0.100613
	Argentina phanerophlebia 2	0.00969379	0.0963471	0.100613
	Argentina polyphylla 1	0.00836471	0.0985178	0.0849056
	Argentina polyphylla 2	0.00958784	0.0935447	0.102495
	Argentina polyphylla 3	0.00958784	0.0935447	0.102495
	Argentina smithiana	0.00904165	0.0658725	0.13726
	Argentina stenophylla 1	0.00969173	0.102881	0.0942034
	Argentina stenophylla 2	0.00969173	0.102881	0.0942034
	Argentina taliensis 1	0.00963934	0.101386	0.0950757
	Argentina taliensis 2	0.00963934	0.101386	0.0950757
	Argentina tatsienluensis 1	0.00963934	0.101386	0.0950757
	Argentina tatsienluensis 2	0.00963934	0.101386	0.0950757
	Argentina tatsienluensis 3	0.00963934	0.101386	0.0950757
rpl2	Argentina anserina 1	0.00508755	0.0193035	0.263556
	Argentina anserina 2	0.00508755	0.0193035	0.263556
	Argentina anserina 3	0.00508755	0.0193035	0.263556
	Argentina cardotiana 1	0.00663681	0.0198783	0.333872
	Argentina cardotiana 2	0.00663681	0.0198783	0.333872
	Argentina cardotiana 3	0.00663681	0.0198783	0.333872
	Argentina fallens 1	0.00853065	0.0187837	0.454153
	Argentina fallens 2	0.00853065	0.0187837	0.454153
	Argentina festiva 1	0.00805004	0.0265465	0.303243
	Argentina festiva 2	0.00805004	0.0265465	0.303243
	Argentina gombalana	0.0087272	0.0228463	0.381995
	Argentina leuconota var. brachyphyllaria 1	0.00853065	0.0187837	0.454153
	Argentina leuconota var. brachyphyllaria 2	0.00853065	0.0187837	0.454153
	Argentina leuconota var. brachyphyllaria 3	0.00853065	0.0187837	0.454153
	Argentina leuconota var. leuconota 1	0.00853065	0.0187837	0.454153
	Argentina leuconota var. leuconota 2	0.00853065	0.0187837	0.454153
	Argentina lineata	0.00820528	0.0205194	0.39988
	Argentina micropetala 1	0.00508755	0.0193035	0.263556
	Argentina micropetala 2	0.00508755	0.0193035	0.263556
	Argentina micropetala 3	0.00508755	0.0193035	0.263556
	Argentina microphylla 1	0.00647953	0.0259077	0.2501
	Argentina microphylla 2	0.00647953	0.0259077	0.2501
	Argentina microphylla 3	0.00647953	0.0259077	0.2501
	Argentina parvula	0.00663681	0.0198783	0.333872
	Argentina peduncularis 1	0.00853065	0.0187837	0.454153
	Argentina peduncularis 2	0.00853065	0.0187837	0.454153
	Argentina phanerophlebia 1	0.00508755	0.0193035	0.263556
	Argentina phanerophlebia 2	0.00508755	0.0193035	0.263556
	Argentina polyphylla 1	0.00663681	0.0198783	0.333872
	Argentina polyphylla 2	0.00663681	0.0198783	0.333872
	Argentina polyphylla 3	0.00649801	0.0257236	0.252609
	Argentina smithiana	0.00508755	0.0193035	0.263556
	Argentina stenophylla 1	0.00663681	0.0198783	0.333872
	Argentina stenophylla 2	0.00663681	0.0198783	0.333872
	Argentina taliensis 1	0.00647953	0.0259077	0.2501
	Argentina taliensis 2	0.00647953	0.0259077	0.2501
	Argentina tatsienluensis 1	0.00653691	0.026206	0.249444
	Argentina tatsienluensis 2	0.00653691	0.026206	0.249444
	Argentina tatsienluensis 3	0.00653691	0.026206	0.249444
rpl14	Argentina anserina 1	0.00736474	0.0672555	0.109504
	Argentina anserina 2	0.00734209	0.0704304	0.104246
	Argentina anserina 3	0.00734209	0.0704304	0.104246
	Argentina cardotiana 1	0.00704802	0.0881352	0.0799682
	Argentina cardotiana 2	0.00721985	0.0711094	0.101532
	Argentina cardotiana 3	0.00721985	0.0711094	0.101532
	Argentina fallens 1	0.00789575	0.123082	0.0641505
	Argentina fallens 2	0.00789575	0.123082	0.0641505
	Argentina festiva 1	0.00657741	0.126282	0.052085
	Argentina festiva 2	0.00657741	0.126282	0.052085
	Argentina gombalana	0.00723482	0.0956487	0.0756395
	Argentina leuconota var. brachyphyllaria 1	0.0076349	0.0970607	0.0786611
	Argentina leuconota var. brachyphyllaria 2	0.0076349	0.0970607	0.0786611
	Argentina leuconota var. brachyphyllaria 3	0.0076349	0.0970607	0.0786611
	Argentina leuconota var. leuconota 1	0.0076349	0.0970607	0.0786611
	Argentina leuconota var. leuconota 2	0.0076349	0.0970607	0.0786611
	Argentina lineata	0.0101863	0.131366	0.0775412
	Argentina micropetala 1	0.00739196	0.0887664	0.0832743
	Argentina micropetala 2	0.00739196	0.0887664	0.0832743
	Argentina micropetala 3	0.00739196	0.0887664	0.0832743
	Argentina microphylla 1	0.00723355	0.0858196	0.0842879
	Argentina microphylla 2	0.00723355	0.0858196	0.0842879
	Argentina microphylla 3	0.00723355	0.0858196	0.0842879
	Argentina parvula	0.00722941	0.0700546	0.103197
	Argentina peduncularis 1	0.0076349	0.0970607	0.0786611
	Argentina peduncularis 2	0.0076349	0.0970607	0.0786611
	Argentina phanerophlebia 1	0.00743405	0.0922538	0.0805826
	Argentina phanerophlebia 2	0.00743405	0.0922538	0.0805826
	Argentina polyphylla 1	0.00722941	0.0700546	0.103197
	Argentina polyphylla 2	0.00724107	0.0815994	0.0887392
	Argentina polyphylla 3	0.00722941	0.0700546	0.103197
	Argentina smithiana	0.00738234	0.0555159	0.132977
	Argentina stenophylla 1	0.00737346	0.136883	0.0538671
	Argentina stenophylla 2	0.00737346	0.136883	0.0538671
	Argentina taliensis 1	0.00738952	0.0778417	0.09493
	Argentina taliensis 2	0.00738952	0.0778417	0.09493
	Argentina tatsienluensis 1	0.00738952	0.0778417	0.09493
	Argentina tatsienluensis 2	0.00738952	0.0778417	0.09493
	Argentina tatsienluensis 3	0.00738952	0.0778417	0.09493
rpl16	Argentina anserina 1	0.000148094	0.148094	0.001
	Argentina anserina 2	0.000131004	0.131004	0.001
	Argentina anserina 3	0.000131004	0.131004	0.001
	Argentina cardotiana 1	9.1853e-05	0.091853	0.001
	Argentina cardotiana 2	0.000101283	0.101283	0.001
	Argentina cardotiana 3	9.1853e-05	0.091853	0.001
	Argentina fallens 1	4.84982e-05	0.0484982	0.001
	Argentina fallens 2	4.84982e-05	0.0484982	0.001
	Argentina festiva 1	0.00308164	0.0952872	0.0323405
[truncated: 1,045 more rows]
